# Supplementary material for: Characterizing the composition, metabolism and physiological functions of the fatty liver in Rana omeimontis tadpoles
Source: Front Zool. 2019 Nov 14;16:42. doi: 10.1186/s12983-019-0341-x (PMC6854647; doi:10.1186/s12983-019-0341-x)
Supplement: Supplementary file 1 — Additional file 1. Liver and tail metabolite tables. [file 12983_2019_341_MOESM1_ESM.xlsx]

## Sheet: Liver metabolome
Identified metabolites (Description + Adduct)	Fed-1	Fed-2	Fed-3	Fed-4	Fed-5	Fed-6	Fed-7	Starved -1	Starved -2	Starved -3	Starved -4	Starved -5
(4Z,7Z,10Z,13Z,16Z,19Z)-4,7,10,13,1 6,19-Docosahexaenoic acid (M+CH3COO)-	29035	35443.8	15861.4	21229.7	20499.6	25523.2	37371.3	62803.8	25842.2	23589.3	44984.9	37355.2
.beta.-Homoproline (M+H)+	18539.7	29936.7	21809.7	26355.6	30109.1	22245.3	21004.2	6028.57	7167.03	9900	8859.95	6342.45
1,2-dioleoyl-sn-glycero-3-phosphatidylcholine (M+H-H2O)+	104136	3281.83	100660	44770.8	12193.4	17206.5	35780.6	64772.8	25907.6	35748.8	51748.7	72202.3
1,2-dioleoyl-sn-glycero-3-phosphatidylcholine (M+H)+	108920	26208.1	145086	59021	34995.2	39613.5	59075	118501	78770.7	118477	146303	166921
1,2-dioleoyl-sn-glycero-3-phosphatidylcholine (M+Na)+	314860	113403	355368	183479	139973	152324	248925	328682	281792	336710	285946	368882
1,2-dioleoyl-sn-glycero-3-phosphatidylcholine (M-H+2Na)+	32451	24132.2	24970	25366.2	21403.3	20316.1	35197.1	43411.5	43853.7	38103.9	30211.1	40321.9
16-Hydroxypalmitic acid (M-H)-	53980	54516.6	53395.9	58313.8	53793.5	78308.1	67142	3438.8	2203.37	3901.49	6195.47	3912.42
1-methylguanosine (M-H)-	6367.22	14170.9	4357.42	7925.11	4865.99	4140.43	4192.78	4134	4902.45	5473.99	4090.68	4044.27
1-Methylnicotinamide M+	10621.4	12486.5	13028.3	13601.2	12579.8	11092.6	12923.1	19092.2	16991.3	21928.7	29649.1	17310.2
1-Oleoyl-L-.alpha.-lysophosphatidic acid (M+Na-2H)-	8990	13691.9	6344.88	7392.12	7353.82	6301.93	6878.66	11301.1	7024.3	8090.97	9852.9	5536.58
1-Oleoyl-sn-glycero-3-phosphocholine (M+H)+	3.07422e+06	1.73997e+06	2.03333e+06	1.34308e+06	2.10138e+06	666413	1.28476e+06	1.02648e+06	655381	529481	691378	509641
1-Oleoyl-sn-glycero-3-phosphocholine (M+Na)+	3.23929e+06	2.80006e+06	1.86043e+06	2.29268e+06	1.1289e+06	1.28432e+06	1.50498e+06	2.55086e+06	1.08032e+06	1.33459e+06	1.71262e+06	1.51448e+06
1-Palmitoyl-2-hydroxy-sn-glycero-3-phosphoethanolamine (M+H)+ 1	272494	280101	209239	365966	318290	570713	193539	80072.2	219142	157330	78988.2	189838
1-Palmitoyl-2-hydroxy-sn-glycero-3-phosphoethanolamine (M+H)+ 2	277728	202064	201121	298469	176220	177889	108247	37108.7	115175	80740.9	40246.3	96234.2
1-Palmitoyl-2-hydroxy-sn-glycero-3-phosphoethanolamine (M-H)-	561715	314119	380250	332164	278591	313440	153113	56666.3	142006	121950	86090.5	137400
1-Palmitoyl-sn-glycero-3-phosphocholine (M+H)+ 1	4.76862e+06	7.42577e+06	2.55508e+06	7.77236e+06	7.67757e+06	6.50852e+06	3.34642e+06	1.95017e+06	3.07207e+06	2.93423e+06	1.74609e+06	3.23959e+06
1-Palmitoyl-sn-glycero-3-phosphocholine (M+H)+ 2	3.59654e+06	3.57588e+06	1.62692e+06	4.10071e+06	3.00884e+06	2.07526e+06	1.23867e+06	603908	1.14899e+06	1.13267e+06	606399	1.18856e+06
1-Stearoyl-2-oleoyl-sn-glycerol 3-phosphocholine (SOPC) (M+Na)+	107475	39852.4	121796	84079.9	59020.8	58667.5	96157.6	181100	119862	152253	162333	193047
1-Stearoyl-2-oleoyl-sn-glycerol 3-phosphocholine (SOPC) (M-H+2Na)+	56817.6	23989.1	55969.6	40738.9	28985.3	22949.8	50604.1	60157.6	64025.2	53869.6	46010.3	58312.5
1-Stearoyl-sn-glycerol 3-phosphocholine (M+H-H2O)+	9805.71	19867.4	5689.18	14968.3	12081.4	8839.77	6904.63	7637.43	16007.2	15097.2	6650.95	12539.4
1-Stearoyl-sn-glycerol 3-phosphocholine (M+H)+	490250	685088	637196	682845	855096	794964	474148	356282	533897	515687	326185	533579
1-Stearoyl-sn-glycerol 3-phosphocholine (M+Na)+	2.21292e+06	1.97594e+06	1.76136e+06	2.32934e+06	1.09686e+06	949290	1.10202e+06	365003	253728	327782	545594	389160
1-Stearoyl-sn-glycerol 3-phosphocholine (M-H+2Na)+	143098	139253	137088	100348	93641.8	105994	116424	98915.5	70819.7	95207.4	106077	77484.8
20-Hydroxyarachidonic acid (M+H-2H2O)+	27790.2	36811.1	26636.5	44483.3	41218.9	36176.8	50439.4	27761.1	25681.6	15368.1	11840.6	32853.2
2-Hydroxyadenine (M+H)+ 1	17502.6	31183.1	12394.1	13639.3	10657.2	9544.7	11122	24764.4	21912.6	40280	37183.9	19449.9
2-Hydroxyadenine (M+H)+ 2	90601.3	179228	55575.1	88914.4	56970.1	55322.3	45821	51628.1	74355.2	93948.3	59541.9	60546.7
2-Hydroxyadenine (M+H)+ 3	32096.3	45399.7	10003.8	22242.5	17823.2	15342.5	8796	7608.8	11165.9	10731.5	9550.98	8561.98
2-Methylguanosine (M+H)+	23771.5	37571.5	18452.5	18317.1	19949.2	15604.1	15097.5	11576.3	14222.8	20029.8	11560.4	14239.7
2'-O-methylcytidine (M-2H+3Na)+	139052	205386	68925.7	127400	83970.9	75939.4	53174.4	31235.4	51877.4	45139.4	36892.7	40173.7
2-Oxoadipic acid (M-H2O-H)-	675154	812134	615964	735788	756229	612201	658199	644319	717338	674983	631084	732392
2-Oxoadipic acid (M+Na-2H)-	66132.8	77829.7	62437	69086.6	68593.5	56762.5	65356.2	65363	74583.3	66093.3	64616.8	75958
3.alpha.-Mannobiose (M+H-H2O)+	25990.7	26671.7	8193.84	11789	9157.68	6132.86	7040.24	2632.13	3366.01	2814.21	4720.75	3691.33
3'-O-methylguanosine (M-2H+3Na)+	98274.6	124428	35543.9	74653.6	44629.5	52598.5	36864.4	27129.1	42215.9	41944.6	26227.5	32629.5
4-Aminobutyric acid (M+H)+	6366.2	6682.1	8074.55	7966.59	7267.77	6820.63	8239.78	5933.96	4487.7	8520.24	10046	7448.09
4-Hydroxybenzoate (M-H)-	18530.5	26360.2	18508	225265	23523.7	34416.8	28941.7	18198.4	152761	28402.1	21666.3	172076
4-Hydroxycinnamic acid (M+H-H2O)+	25328.7	38754.3	23735.6	29974.3	29393	34102.3	23917.7	14014.1	22825.8	18023	14243.8	20729.1
5-L-Glutamyl-L-alanine (M+H)+	142176	237917	107227	178446	261952	246540	142425	80389.4	80120.3	57740.9	56510.9	90178.9
5-L-Glutamyl-L-alanine (M-H)-	57997.1	78356	54959.7	71236.9	81153.6	90561.7	50030.7	37908.5	45060	32363.4	31586.7	40171.5
6-Phospho-D-gluconate (M+H-H2O)+	42188.9	47098	28892.2	44453	80509.3	73322.9	38827.2	37431.5	17987.7	87703.1	19937.5	38607.6
6-Phospho-D-gluconate (M+H)+	21107.3	23791.5	24859.2	22991.2	46939.8	42119.4	21487.7	14765.8	10485	31352.3	14215.1	21694.6
6-Phospho-D-gluconate (M-H)-	88947.8	16561.9	30208	47456.2	172395	85795.8	92415.4	58114.5	16769.8	50673.3	49947.9	85304.3
Acetyl coenzyme A (Acetyl-CoA) (M-H)-	1452.73	440.645	1200.11	49873.4	2293.84	1525.47	2834.53	1564.35	36354.3	665.965	3519.14	51660.8
Acetylcarnitine (M+H)+	251174	535713	484199	301835	309278	227570	341846	1.21473e+06	896176	1.31414e+06	1.15938e+06	1.07633e+06
Acetylcholine (M+H)+	15470.3	32063.3	15659.6	30381.5	23875.7	8039.84	15783.8	27553.3	52259.6	68888.4	20819.8	31535.4
Adenine (M+H)+	3.63939e+06	695894	4.26438e+06	2.45579e+06	1.96674e+06	1.17464e+06	2.06063e+06	509907	648140	498060	1.08074e+06	353825
Adenine (M-H)-	1.09976e+06	741539	1.23368e+06	877721	1.30136e+06	936334	1.3794e+06	440933	554506	427248	1.06631e+06	287616
Adenosine (M+H)+	48273.9	85613.1	75537.3	57390.8	158765	100941	139170	63367.5	95898	87196	101137	71788.1
Adenosine 2',3'-cyclic monophosphate (M+H)+	5772.81	16995	3878.44	9901	14367.5	6793.81	6177.49	7651.99	11183.6	7264.13	4011.5	7546.75
Adenosine 3',5'-cyclic phosphate (cAMP) (M-H)-	5511.69	8495.75	3001.78	5261.78	7161.21	3535.37	3071.93	4112.61	7503.7	3489.55	3695.09	4745.43
Adenosine 3'-monophosphate (M+H)+	246638	348074	121519	192483	183511	160496	124105	84761.7	129913	120516	96682.6	112381
Adenosine 3'-monophosphate (M-H)-	144361	176378	66384.9	99291.6	78199.8	91007	54273	46082.5	55367	58345.4	49015.2	56811.2
Adenosine monophosphate (AMP) (M+H)+	328847	244566	414164	312188	500237	285128	569316	178197	246071	224433	258136	236581
Adenosine monophosphate (AMP) (M-H)-	155467	115421	192755	145128	189571	136568	219994	86207.6	119077	106506	123413	107085
Adenylsuccinic acid (M+H)+	6656.95	6056.75	10033.7	14015.4	16668.4	12167.7	27099	4962.98	8287.3	8453.21	7916.74	7363.7
Adenylsuccinic acid (M-H)-	5119.8	8926.05	4178.03	6122.88	4215.65	8445.6	7737.72	2725.63	5791.43	6847.54	3393.2	4479.94
ADP-ribose (M+H)+	4982.87	5532.3	6596.08	4541.68	8033.65	4362.89	4191.43	3713.13	4800.76	4183.51	6211.51	3833.56
ADP-ribose (M-H)-	4698.28	4263.98	5323	4475.82	5469.35	3303.73	3900.09	2900.42	3667.28	3685.28	4692.61	3642.66
Ala-Gln (M+H)+	19926.7	17023.9	24537.9	23824.1	25111.7	23111.7	22331.1	14278.5	2476.1	12044.7	17182.4	15513.4
Ala-Gly (M+H)+	1338.42	3147.81	2058.78	2765.68	3165.95	2401.92	2115.31	1369.85	2554.38	2258.28	1205	1245.18
Ala-Ile (M+H)+	105104	142547	136660	229680	190134	258342	122166	64544.7	81927.3	43334.4	73583.1	58325.8
Ala-Lys (M+H)+	107343	144263	123272	142779	132284	125304	105116	176325	208384	123157	198359	159318
Ala-Met (M+H)+	9677.41	14649.6	16894.2	24697.4	22982.3	26072.3	15669.2	8068.03	14196.8	5617.35	7686.64	6765.11
Ala-Ser (M+H)+	24879	24409.6	26626	26947.1	31470.9	25704.9	27548.4	18205.5	20813.3	16262.4	18869.5	18041.7
Ala-Tyr (M+H)+	17568.9	18678.9	18760.6	21804.3	26299.9	19945	16520.9	9264.51	13239.5	8149.77	9725.99	9305.8
Ala-Val (M+H)+	40448.3	32449.7	44273	29392	35606.3	27114.7	43400.3	23565.4	22336.5	25184.7	19268.2	28672.1
all cis-(6,9,12)-Linolenic acid (M-H)-	3.24898e+06	1.66349e+06	3.18674e+06	3.97056e+06	1.61985e+06	2.03976e+06	1.5793e+06	86457.2	61117	181305	479115	83893.1
Allopurinol riboside (2M+H)+	175044	452156	195601	199038	216057	156331	201918	74998.1	78697.9	163992	158120	101268
alpha-D-Galactose 1-phosphate (M-H2O-H)-	23776.5	43472.2	20934.3	27934.7	13968.5	20164.6	14036.9	14601.6	11488	11578.5	14309.3	9680.1
Alpha-D-Glucose (M-H)-	967697	1.30992e+06	1.02035e+06	910984	1.02278e+06	1.16275e+06	627589	206175	309299	426354	433771	302112
Arachidic acid (M-H)-	28533.4	27849.2	36397.9	27873.9	53302.9	38039.9	40652.6	120950	45706.1	117010	143658	73224.9
Arachidonic Acid (peroxide free) (2M-H)-	118327	165231	86966.2	146278	120294	149491	95345.6	4031.8	4408.51	7801.74	15079.4	3916.47
Arachidonic Acid (peroxide free) (M-H)-	5.8946e+06	6.15662e+06	5.09132e+06	6.9638e+06	4.58604e+06	5.74654e+06	4.09757e+06	742235	501861	913831	1.49662e+06	552374
Arg-Ala (M+H)+	302449	303865	418498	347340	366973	357960	370586	478041	438290	406495	507879	432227
Arg-Glu (M+H)+ 1	16843.2	18727.5	15530.9	24599.6	25298	26940.4	17665.9	22657.8	19519.3	18971.8	19108.7	33621.1
Arg-Glu (M+H)+ 2	40339.7	43316.7	47422	50948.2	33988.8	38882.8	39406.7	43680.8	51819.3	47244.5	44200.8	42406.9
Arg-Ile (M+H)+	85828.9	104113	127791	163136	105582	169293	111099	119537	225965	78863.8	111756	103772
Argininosuccinic acid (M+H)+	293529	352816	218604	261256	353136	319526	327280	96646	101279	130469	95114.3	167829
Arg-Met (M+H)+	21289.4	21520.2	23776	21531.4	13032	19608.6	12903.4	26031.1	35069.8	24072.1	27095.3	15953.2
Arg-Phe (M+H)+	77395.7	78388.6	88179.8	81123.1	77336.9	69713.1	72627.5	80494.9	97404.5	69241.8	90586.8	72299.5
Arg-Tyr (M+H)+	30483.2	27591.5	36761.6	30263.6	30236.7	27552.4	28814.6	49612.6	47642.8	45963.5	49998.5	32118
Arg-Val (M+H)+	56732	46288.1	79843.7	76485.5	47110.6	82596.8	60985.6	75763.6	110803	62989	87835.2	51524
Beta-D-Fructose 6-phosphate (M-H)-	641121	317021	508423	269544	556990	423518	358396	148518	132784	159029	245663	232515
Betaine (M+H)+	96538.9	125563	357825	206244	271521	202226	240104	1.15313e+06	1.12173e+06	1.35963e+06	1.03956e+06	1.13998e+06
Biliverdin (M+H)+	52493.4	267952	80555.1	327469	442074	48180.7	187019	1.44317e+06	2.13181e+06	1.76254e+06	564032	1.27718e+06
Biliverdin (M-H)-	9070.55	37012.4	9515.24	41439.4	62955.6	6631.77	19796.4	191330	730804	485694	64929.1	246686
Biopterin (M+H)+	13309.6	15961	9702.43	9116.88	14608.1	7586.37	11673.7	2676.73	1583.34	2932.14	1673.93	4052.08
Biopterin (M-H)-	4395.83	8882.07	3485.68	5714.17	5737.78	4131.64	2921.7	2801.96	3720.17	3749.91	2262.2	4935.31
Cellobiose (M+NH4)+ 1	1.77167e+06	1.89077e+06	1.2932e+06	1.58081e+06	1.70361e+06	1.68212e+06	1.16545e+06	495078	482742	640741	989456	602315
Cellobiose (M+NH4)+ 2	254126	305999	129480	189419	173936	139177	121643	55207.5	66831.3	68033.6	105404	65063
Cholic acid (M+H-2H2O)+	14724	38982	24225.8	27015.8	32073	21200.1	19816.1	39949.1	64943.8	36609.8	45099.5	63593.9
Cholic acid (M-H)-	52948	117818	65107.6	82249.2	93962.4	62040.7	64262.1	133005	217728	133452	160877	208853
Cholic acid (2M-H)-	126.102	759.636	286.016	396.049	546.992	71.0398	55.3387	940.451	1789.45	892.058	1689.96	1668.91
Cholic acid (M+CH3COO)-	8537.06	16006.4	9182.09	11878.7	11364	8305.78	8539.04	16254.4	32044.9	19844.2	20135.1	26222.1
cis-9-Palmitoleic acid (M-H)-	5.48054e+06	651415	5.90981e+06	1.81899e+06	722394	906613	1.28375e+06	116822	109575	168071	296449	127443
cis-9-Palmitoleic acid (2M-H)-	153095	29588.8	161208	58423.2	32300.2	26359.5	28184	9653.58	9208.86	12666	12585.7	10461.6
Citrate (M-H)-	621038	335583	310319	271864	362457	271090	315941	229444	201389	255373	423588	271929
Creatine (M+H)+	47743	18660.2	64846.7	46767	55612.9	52219.9	94962.7	43372.6	49235.8	56128.2	33039.5	58529.7
Creatine (M-H)-	29480.7	16405.4	26856.1	29744.8	32656.1	32020.9	35089.5	16578	20596.3	19187.7	10310.1	17368.2
Cytidine (M+H)+	118242	204736	28492.1	59106.7	51311.3	32912.3	25663	42273.7	51609.2	50614	51404.6	43213.5
Cytidine (2M+H)+	217279	381636	19403.2	62275.4	47523.6	23143.9	15806.8	30237.6	35003.3	39152.4	41595.6	29530.6
Cytidine (M-H)-	2448.14	6960.99	2627.02	1650.05	3016.23	4383.38	2933.5	2691.3	1343.98	3806.7	3661.42	4180.89
Cytidine 2',3'-cyclic phosphate (M+H)+	13638.6	22361	7996.56	13709.7	14665.1	9092.03	9195.04	8053.45	10788.2	7850.84	7752.35	9736.07
Cytidine 2',3'-cyclic phosphate (M-H)-	9001.99	15461.5	6196.59	8597.26	9042.34	5830.3	5302.08	4291.83	6667.73	5060.85	4587.1	5714.86
Cytidine 5'-diphosphocholine (CDP-choline) (M+H)+	56524.2	75862.6	94964.7	81293.9	133452	80957	81835	28155.1	76377.5	37940.5	34712.7	38168.7
Cytidine 5'-diphosphocholine (CDP-choline) (M-H)-	7239.86	9564.34	11130.7	8676.93	15149	10079.2	8211.05	3868.24	8292.21	5703.16	5124.91	5149
Cytidine 5'-diphosphocholine (CDP-choline) (M+CH3COO)-	9184.52	11629.6	13311.3	12475	17432.2	12019.4	9246.19	4035.68	9817.22	6486.4	6167.72	6079.94
Cytidine 5'-monophosphate (M+H)+	35002.2	48166.7	34092.8	44966.4	56111.9	48577.2	36860.8	19548.8	28289.8	35412.4	13415.2	18934.5
Cytidine monophosphate N-acetylneuraminic acid (M+H)+ 1	28832	41398.1	23145	30604	49481.8	33411.8	27245.9	13783.9	14029.1	20963.7	13761.8	19558.8
Cytidine monophosphate N-acetylneuraminic acid (M+H)+ 2	22321.8	24532.5	39170.3	35467.6	55046.4	31913.3	43267.7	15803	15561.5	33181.8	45917.3	31762.1
Cytidine monophosphate N-acetylneuraminic acid (M-H)-	38142	55631.1	30434.4	39309	68423.9	43967.5	39925.6	16704.9	17851.3	20565.3	18410	24712.5
Cytosine (M+H)+ 1	35032.2	60898.6	43787.7	37034.6	41222.9	32988.8	30755.2	32036	35408.7	30595.9	48209.3	30773.9
Cytosine (M+H)+ 2	75454.5	131208	18324.7	38729.4	34847.4	21092.9	17577.9	28210.9	36385.1	32915.6	32658.3	31056.2
D-Alanyl-D-alanine (D-Ala-D-Ala) (M+H)+ 1	22103.9	24281.9	34539.4	37025.9	32489.4	32851.9	31789.4	20536.7	27191.9	14032.9	26312.4	18664
D-Alanyl-D-alanine (D-Ala-D-Ala) (M+H)+ 2	34415.1	66512.7	35910.3	56107.5	58360	89367.4	40830.1	15296.1	20856.6	24691.3	31694.9	25851
D-Alanyl-D-alanine (D-Ala-D-Ala) (M-H)-	62179.3	64598.2	76724.7	91787.7	78582	75359.7	59621.7	40522.7	51930.1	36514.5	54855.7	45294.8
Deoxyadenosine (M+H)+	23452.5	49435.2	7284.91	16893.8	24948.6	26271.3	17451.6	10724.9	7723.4	9652.6	18494.9	12172.7
Deoxycytidine (2M+H)+	15620.1	50404.2	4471.86	9263.97	6049.8	5318.79	6596.37	13895.3	8767.16	23971.8	33580.2	11876.4
Deoxyguanosine (M-H)-	7074.25	8475.04	10194.2	7790.07	5556.11	7742.62	5950.09	4423.22	4070.1	5584.9	7995.62	4639.37
Deoxyinosine (M-H)-	25491.9	41988.8	26245.7	30677.2	29361.2	32679.6	36371.9	33979.3	34223.2	68228.5	54376.4	34641.6
Deoxythymidine 5'-phosphate (dTMP) (M-H)-	21286	22803	7082.48	21738.2	24040.7	20817.2	15082.2	10584.3	10541.7	8210.26	16979.9	8153.37
Dephosphocoenzyme A (Dephospho-CoA) (M+H)+	25762.6	22868.2	20928.9	17106.1	15436.8	26457.9	29893.2	8410.46	9665.02	11707.1	15562.2	5734.33
Dephosphocoenzyme A (Dephospho-CoA) (M-H)-	13352.7	11241	11157	9187.82	7813.67	12769.8	14449.5	3915.49	4308.47	5294.83	6265.21	2923.83
D-Erythrose 4-phosphate (M-H)-	21765.5	18283.3	24522.2	22783.5	29839.1	29305.3	21090.5	10729.4	12127.4	19144.5	12761.9	18022.4
Description Adduct	S1_neg	S2_neg	S3_neg	S4_neg	S5_neg	S6_neg	S7_neg	S35_neg	S36_neg	S37_neg	S38_neg	S39_neg
D-Fructose 1,6-bisphosphate (M-H)-	8634.21	7490.22	10533.7	17908.4	11801.3	23153.1	18394.1	10967.8	6750.38	6801.7	7432.08	6295.49
D-galacturonic acid (M-H)-	21433.1	32863.1	15091.1	21509.5	19515.6	12624.2	12388.1	13333.9	28335.4	23659.2	27025.7	20492.5
D-gluconate (M-H)-	283629	297780	160918	195516	322216	180558	117960	137046	97962.6	231469	136998	280717
D-Glucose 6-phosphate (M+H-H2O)+	112671	133732	82947.2	104880	150532	174325	96260.2	35707.8	57767.6	63989.3	67117.5	61116.3
D-Glucose 6-phosphate (M+H)+	75930.8	95722	58107.8	76518.1	163561	142783	103239	35383.5	42443.7	49322.7	66097.9	60189.4
D-Glucose 6-phosphate (M+NH4)+	19158.9	25058.5	19049.1	21925.1	46331.1	32004.5	28616.2	10786.5	10822.9	12350.1	18754	15051.2
Dihydroxyacetone phosphate (M-H)-	979.575	1517.03	1004.32	1172.97	1567.73	560.034	1241.89	973.953	1212.62	2083.88	1434.89	1353.81
DL-2-Aminoadipic acid (M+H)+	18251.5	13219.4	17651.2	16094.9	14426.9	12688.2	14002.3	3909.49	25318.8	6599.3	23176	8142.39
DL-2-Aminoadipic acid (M-H)-	9111.54	6711.55	7726.56	6726.24	6719.53	8418.96	6261.35	3356.55	13669.6	3784.32	3126.28	4128.58
DL-lactate (M-H)-	53220.8	102325	31630	39899.4	61378.5	56054.7	56034.5	22770.8	27829.4	37262.4	40485.7	17781.4
DL-Methionine sulfoxide (M+H)+ 1	29505	35572.7	23872.7	27707.1	26795.4	31001.1	19608.5	9791.89	16623.6	15384	12664.6	15151
DL-Methionine sulfoxide (M+H)+ 2	65194.6	71905.4	57961	73520.1	42826.7	69753.6	45315.4	27295.5	27072.1	32271.4	37769.4	36937.1
DL-Methionine sulfoxide (M-H)-	45736.9	47647.9	36874.3	48596.7	24420.6	43740.4	26729.2	18285.5	12995.2	22607	22171.3	26778.1
D-Maltose (M+CH3COO)-	909501	1.07507e+06	636221	941480	637583	839427	379576	249280	326174	319431	447539	349676
D-Maltose (M-H)-	3.33917e+06	3.68509e+06	2.44263e+06	3.40036e+06	3.5903e+06	3.17938e+06	1.37551e+06	989767	602487	1.23859e+06	1.80188e+06	1.3714e+06
D-Mannose 1-phosphate (M-H)-	199050	180584	169478	237709	489240	355338	243568	88501.3	60520.1	115412	127081	163001
Dopamine (M+H-H2O)+	146942	203130	99170.9	154633	158089	168690	114584	60394.7	100407	68146.4	61827.2	75535.1
D-Ornithine (M-H)-	28713.5	21904.2	16652.4	20784.6	24585	17555.4	17144.7	11891.8	35163.7	29065.4	27709.4	31629.8
D-Proline (M+H)+	832959	830510	770066	893488	1.11191e+06	787263	859622	806563	960665	1.05778e+06	752759	1.00622e+06
D-Proline (M-H)-	103299	129832	75303.4	122476	159067	102964	82193.6	66983.2	110916	121529	70241.7	110857
D-Ribose 5-phosphate (M+CH3COO)- 1	80127.2	63175.2	51580.5	54688.2	125914	99866.2	67290.4	25198.7	27508.6	34757.4	45315.5	51855.7
D-Ribose 5-phosphate (M+CH3COO)- 2	11475.9	10968.3	9281.89	9025.21	19532.3	14079.5	21429	7316.1	6116.86	8468.72	7733.39	9351.53
D-Ribulose 5-phosphate (M-H)-	9603.39	7383.68	9969.26	12628.7	31975.8	11747.6	11038.6	5406.41	5555.38	8780.23	6310.51	7335.39
D-Sorbitol (M-H)-	94741.7	125121	62907.5	106849	120633	95137.8	64586.1	34638.8	47863.8	48102.1	44085.6	52685
Eicosapentaenoic acid (M+H)+	52238	39525	49484.5	13452	26316.3	33980.6	43000.8	30687.2	30197.5	61468.4	35799.1	43742.9
Enterostatin human (M-H)-	225988	308913	229101	178516	341229	158987	193551	324058	435845	405357	359926	509990
Ergothioneine (M+H)+	145704	256134	138935	186852	223135	118127	188924	98036.6	132367	119647	114287	137282
Ergothioneine (M-H)-	2641.28	4562.76	1765.24	2944.88	3750.08	1616.85	2600.12	1615.68	2069.18	2271.24	1543.68	1755.65
Erucamide (M+H)+	1.99482e+06	2.20882e+06	2.28937e+06	1.36696e+06	2.46505e+06	1.39421e+06	2.39155e+06	2.37475e+06	1.77832e+06	254865	236101	2.96339e+06
Formylanthranilic acid (M-H)-	1721.09	2992.77	1272.12	1622.61	1351.68	686.054	2264.23	3796.55	6998.34	6193.16	2415.57	3727.39
Galactonic acid (M-H)-	37814.3	34741.4	56698.1	34528.8	38030.9	68514.6	24761	50162.5	19946.7	32475.9	21107.4	32300.3
Gamma-Glutamylcysteine (M-H)-	19054	28188.7	15012.9	19921.9	19843.6	33867.1	16366.2	3462.84	6828.93	6804.86	223096	6575.1
gamma-Glutamyl-L-methionine (M-H)-	13514.4	13841.9	23865.7	21091.2	31750.2	34093.5	21604	16635.5	16089.3	15134.5	13389.2	18666.6
gamma-L-Glutamyl-L-glutamic acid (M+H-H2O)+	6363.52	7377.62	6184.99	7382.57	7756.68	5509.27	6213.8	3900.76	5534.44	5104.41	4613.66	5373.76
gamma-L-Glutamyl-L-glutamic acid (M+H)+	153753	219644	77188.9	130720	214111	193934	122856	45386.6	27023.1	43373.7	30010.7	52492.2
gamma-L-Glutamyl-L-glutamic acid (M-H)-	93982	114291	51150.5	74608.8	76034.9	83753.9	53282.8	37237.4	25123.6	29965.3	26408.2	35831.4
gamma-L-Glutamyl-L-phenylalanine (M+H)+	60246.2	90598.2	63429.9	84227.9	129839	98965	29292.9	20030.1	30869.3	25875.8	23291.3	27016.5
GDP-L-Fucose (M-H)-	5852.34	10608.5	5964.61	8205.16	7765.15	7439.85	6071.85	4514.23	5393.25	7074.03	5969.98	6044.59
Gln-Asn (M+H)+	7906.8	10697.1	16963	9164.07	9363.99	10042.6	11921.6	8283.49	8939.71	4835.3	9252.53	3443.67
Glu-His (M+H-H2O)+	5691.72	4476.6	5442.37	4294.18	6323.79	3866.68	7021.44	1375.43	3161.37	2014.46	2386.75	3342.22
Glu-Lys (M+H)+	88588.2	87714.9	78137.6	101934	68678.1	82796.4	75171.8	63114.1	88073.5	56984.5	63266.5	66887.1
Glu-Ser (M+H)+	68279.2	66628.8	21078.7	39702	55398	56758.7	24797.2	25222.8	25125	23997.9	15981.6	27587.5
Glutaric acid (M-H)-	36156	87153.7	32199.4	55038.1	43668.6	37638.8	34082.3	20994.1	73038.5	178923	35280.4	73571.7
Glutathione (M+H)+	679133	430890	1.30278e+06	701351	965389	760829	1.20282e+06	119136	121585	232327	426201	158549
Glutathione (M-H)-	363176	206629	818739	377861	469636	417596	540008	80164.5	70573	143158	224490	85195.1
Glutathione disulfide (M+H)+	167967	206234	335895	272086	443470	228165	355170	119732	117178	249338	359570	261930
Glutathione disulfide (M-H)-	129338	158513	321472	220957	326840	190447	337231	115514	105470	177467	349009	195236
Gly-Arg (M+H)+	111842	99681.1	149348	116383	107879	102932	138204	186272	177468	138007	173405	177360
Glycerol 3-phosphate (M+H)+	96321.9	111565	69997.2	87913.6	159967	92099.1	95065.9	30966.3	26174.2	32107.9	43101.8	42181.1
Glycerol 3-phosphate (2M+H)+	6768.15	6977.14	3012.65	4768.14	13578.6	5706.56	6243.32	544.397	556.064	651.278	1483.18	716.382
Glycerol 3-phosphate (M-H)-	222755	256085	166567	204615	337879	210739	199176	72545.3	61224.4	74324.8	100193	103374
Glycerophosphocholine M+	825808	1.70419e+06	448268	447083	386951	396675	319648	646335	617555	765497	1.05063e+06	601852
Glycyl-L-leucine (M-H)-	64217.1	64862.9	73786.7	98008.1	88006.7	103224	61942	33517.2	54644.5	31293.2	40361.8	41461.1
Gly-Glu (M+H)+	61417.5	89342.1	49151.3	60975.9	88018	89132.2	42661.7	50461.6	34536.2	33664.8	24657.2	43804.9
Gly-Ile (M+H)+	82429	90019.4	104095	123841	115480	117832	92629.8	46130.7	67353.5	33825.8	52452.9	51063
Gly-Lys (M+H)+	47713.6	35677.9	52131.8	33455.4	60258.5	28357.9	50512.9	62906.2	44878.7	62145.5	57352.4	57545.5
Gly-Tyr (M+H)+	24522.8	66076.5	18806.1	29559.7	26046.1	26293	14482.1	9849.96	20029.5	10463.7	9080.12	10678.5
Gly-Val (M+H)+ 1	37753.1	35111.3	59504.5	51361.4	64389.3	33613	56940.5	22413.9	31666.5	20731.4	25673.3	26892.8
Gly-Val (M+H)+ 2	14037.9	15100.3	15318.6	17191.8	18778.1	11785	14559.3	5758.76	8904.44	9410.2	6087	6885.15
Guanosine (M+H)+	174377	335909	111593	164371	106825	101806	91473	101714	139754	181361	116308	114838
Guanosine (2M+H)+	4780.65	18425.8	2388.69	5712.39	3253.08	2651.75	1656.64	1816.13	4336.81	6498.47	2237.58	2846.69
Guanosine (M-H)-	170102	315218	95769.9	147547	86964.3	79115.5	70277.7	79182.7	129879	140269	101639	95687.8
Guanosine 5'-diphosphate (GDP) (M+H)+	4326.71	4597.56	4260.79	5761.07	6596.96	5012.81	5679.1	2643.93	3086.79	3401.33	3031.2	3379.06
Guanosine 5'-monophosphate (GMP) (M+H)+	139694	159149	138976	128602	193435	153999	147214	67204.9	145835	103771	80997.6	83968.4
Guanosine 5'-monophosphate (GMP) (M-H)-	98742.3	94219.3	96905.8	83717.9	113982	183557	82898.4	50173.4	56772.6	79526.5	56334.8	57267.4
Heptadecanoic acid (M-H)-	458345	163242	562680	348159	116050	154038	230289	58306.9	64309.5	97648.4	141838	65703.1
His-Asp (M+H)+	3111.17	6505.49	2601.11	5500.2	3925.66	4573.85	3934.37	4908.4	9658.71	2177.11	10131.3	15273.7
His-Cys (M+H-H2O)+	2201.67	2028.33	2233.32	1644.61	2140.63	2621.98	2664.3	1007.67	722.108	1479.55	1700.19	1469.14
His-Glu (M+H)+	26667.1	24247.4	27450.5	33393.4	29493.7	25471	30279.2	21978.2	35597.8	32367	21176.4	29901.1
His-Gly (M+H)+	25648.1	20385.7	29422.2	23494	27164.4	28092.1	23282.2	46783	56436.5	33456.4	25729	40633.7
His-His (M+H-2H2O)+	2226.6	1719.32	1424.92	1760.58	1684.38	1488.38	2464.93	937.87	1436.67	1681.39	1580.68	1569.38
His-Ile (M+H)+	198989	209435	360697	297193	296607	394370	138595	85449.6	252263	123158	88383.9	88588.6
His-Met (M+H)+	12623.5	12253	18102.9	44991.6	43541.6	38189.2	22339	10783	16830	8951.48	22450.5	14868.5
His-Phe (M+H)+ 1	37599.7	27132.9	44955.1	50681.3	39898.1	43011.1	95404.4	23677.9	28047.6	15134.5	23587.8	18618.3
His-Phe (M+H)+ 2	23690.6	21064.2	33518.9	31638.4	28147.2	15695.9	22348.5	13232	19179.9	13379.9	22251.3	13925.5
His-Pro (M+H-H2O)+	35239.4	32345.5	38406.8	57699.7	49197.3	38029.3	27397.6	10169.4	22372.2	15965.1	12812.6	28208
His-Ser (M+H)+	10800	8262.22	14200.4	10324.1	8708.56	10459.4	11905.9	13486.1	12746.7	11334.5	12246.2	9316.88
His-Thr (M+H)+	11030.9	11105.6	14715.1	14371.7	11306.1	12799.5	13179.4	15004.5	16206.3	9439.08	12772.5	12016.6
His-Val (M+H-H2O)+	15956.4	13720.1	20176.5	18360.5	22295	16674.8	21795	12035.6	14299.9	14814.2	14573.1	12357.6
Hypoxanthine (M+H)+ 1	880350	973996	998350	722718	1.54225e+06	1.19578e+06	1.09937e+06	831029	1.5511e+06	1.77815e+06	928287	1.2699e+06
Hypoxanthine (M+H)+ 2	1.07267e+06	1.72389e+06	1.0937e+06	1.08891e+06	1.24399e+06	948676	1.10077e+06	626884	645956	1.04079e+06	1.01158e+06	729574
Hypoxanthine (M+H)+ 3	127543	188730	122679	160693	250565	196215	130476	67107.8	67765	95132.9	86776.6	99857.2
Hypoxanthine (M-H)-	359264	295925	319896	276324	372792	308572	279390	241504	343859	418854	207949	304134
Ile-Ala (M+H)+	132139	134849	186662	180223	183290	160483	153107	77349.8	69335.4	46033.6	81955.2	58422.5
Ile-Ala-Arg (M+H)+	14542.7	22723.9	35686.7	39283.8	33066.7	47471.7	14767.4	28892.9	32397.2	16344.8	26781.1	20825.5
Ile-Arg (M+H)+	20847.9	26418.5	31875.9	25699.2	36587.2	24274.9	20167.7	17294.9	24174.1	20977.4	20799.6	15903
Ile-Asn (M+H)+	89750.4	47788.8	98435.8	54620.2	44683.8	59559.7	130181	79864.2	44204.1	40269.9	48787.7	32857.9
Ile-Asp (M+H)+	22681.8	26094.2	27719.6	25561.6	28945	29660.5	23359.4	19467.1	30112.7	17546	18791.5	14319.4
Ile-Glu (M+H)+	18220.7	10765.7	16869.1	8816.1	10295.5	10121.8	12853.6	8121.39	11958.9	6907.31	8087.54	14429.9
Ile-Ile (M+H)+	162824	161390	265446	347172	224494	382413	242771	181189	230142	137974	180187	154132
Ile-Met (M+H)+	38560.9	66789.4	63140.8	76897.9	100987	138930	92610.8	47445.2	73828.7	38164.9	54236.9	53519.9
Ile-Pro (M+H)+	34801.1	43996.3	28667.6	65637.1	48473.8	35664.5	26742.8	34117.5	54887.9	30115.3	18540.5	32481.2
Ile-Thr (M+H)+	73280.3	70396.6	105811	88852.4	107258	77999.9	91117.3	30992.5	42853.9	31199	48062.9	44120.7
Ile-Tyr (M+H-H2O)+	49604.2	47026.9	42778.2	63030.7	64781.2	58564.1	39406.4	15438.8	21641.4	29414.2	19091.2	24625.5
Inosine (M+H)+	536872	837405	572243	519352	569941	458228	547571	336884	295439	524956	514436	382144
Inosine (M-H)-	1.67677e+06	2.42271e+06	1.50421e+06	1.42758e+06	1.57725e+06	1.2579e+06	1.39455e+06	829211	844409	1.33803e+06	1.26402e+06	967125
Inosine 5'-monophosphate (IMP) (M+H)+	426628	703510	440823	587843	889973	726623	481265	248658	246759	362740	283482	359095
Inosine 5'-monophosphate (IMP) (M-H)-	688765	862454	658352	802766	1.02425e+06	846552	634157	354466	301509	477428	360217	449517
Isomaltose (M+H-H2O)+	713758	772111	542357	669065	735634	679893	481534	211322	199353	260360	385789	237265
L-Arginine (M+H)+	1.03134e+06	1.77667e+06	1.08363e+06	1.83983e+06	1.58139e+06	1.62315e+06	2.08055e+06	1.41921e+06	1.88635e+06	1.5356e+06	1.32941e+06	1.16452e+06
L-Asparagine (M+H)+ 1	12409.6	16516.4	11717.1	18237.9	24434.7	17165.8	17530.3	5598.75	12575.6	15551.9	9109.09	7993.44
L-Asparagine (M+H)+ 2	38172.3	21499.5	34657.3	35299.8	34365.9	59865.4	34488.6	25071.7	32103	34354.3	49874.6	25496
L-Asparagine (M-H)-	40399.9	53189.7	35758.1	47306.2	55432.4	51163.4	39388.2	43084.5	28741.4	47524.9	27825.3	30465
L-Aspartate (M-H)-	78464.6	66882.4	43002.8	86539.2	59554.6	67657.8	59145.1	63896.8	48301.1	63909.1	57330	83032.9
L-Carnitine (M+H)+	896971	1.10313e+06	904114	961088	1.01063e+06	796462	1.11334e+06	2.30961e+06	1.9465e+06	3.0366e+06	2.30808e+06	2.58652e+06
L-Carnosine (M+H)+ 1	52135.6	103796	70894.8	103368	68240.8	62435.2	74218.6	91121.1	125580	56284.5	69460	63448.3
L-Carnosine (M+H)+ 2	160810	174803	129991	131545	133895	128181	126934	131280	180614	129798	94965.6	125554
L-Carnosine (M-H)-	88703.9	74057.5	80596.2	48557.5	48947.9	47961.5	57427.7	84864.3	87372.4	66913.1	63903.5	67908.1
L-Citrulline (M+H)+	53997.4	54515.8	32449.3	51445.5	52234.5	42817.1	42257.2	54594.7	89092.4	56045.7	35761.1	54327.7
L-Citrulline (M-H)-	10223.2	13956.3	8480.35	13621.1	9543.23	13038.6	9284.89	15151.2	26172.8	13052.4	8947.67	12706.1
Leu-Arg (M+H)+	546877	592576	783251	907056	736315	664447	689037	605848	770028	549536	682609	606222
Leu-Glu (M+CH3CN+H)+	6401.06	7450.53	5891.44	9696.98	9664.99	8764.96	7483.14	4993.37	6678.95	5605.71	4451.41	6264.43
Leu-Lys (M+H)+	62248.3	75770.6	85811.1	111089	95131.5	94516.7	88815	65359.8	142857	64537.7	73801.4	94555.2
Leu-Tyr (M+H)+	59313.5	64124.6	75487.6	82848	100530	100103	78396.8	34246.6	51178.7	31678.7	47886.5	39513.6
L-Glutamate (M+H-H2O)+	234505	303837	207472	282563	322433	259721	265754	192942	313645	313651	217333	257184
L-Glutamate (M+H)+	242983	301287	206871	236339	292258	258764	229039	139123	151654	165724	131999	162511
L-Glutamate (M-H)-	316357	408419	237501	278829	339465	332863	259574	155775	161635	198194	149295	168617
L-Glutamine (M+H)+	221896	313166	204918	272994	302597	246551	254972	211859	314466	303064	208019	238308
L-Glutamine (M-H)-	293395	380786	233157	313122	326904	281251	244156	219758	318518	336265	243901	274916
L-Gulonic gamma-lactone (M-H)-	237441	60671.1	67522.9	45584.1	92426.6	245118	151990	27480.9	38333	45623.8	47610.2	41911.1
L-Histidine (M+H)+ 1	302191	561228	264892	149888	99240.6	366536	127068	243576	315210	318105	102927	287425
L-Histidine (M+H)+ 2	193911	211166	179984	208486	185826	186516	333319	164998	212447	138016	143712	199895
L-Histidine (M+H)+ 3	238267	218665	179045	213236	187407	314876	201129	181703	220624	237481	158233	195527
L-Histidine (M+H)+ 4	126420	278635	185291	220125	196367	221128	196630	427746	432479	472003	191357	191437
L-Histidine (M-H)-	50574.2	73370	53347.4	109159	83915.4	63453.1	69449.9	63235.5	47922.9	119522	65242.9	70145.5
Linoleic acid (M+NH4)+	736185	856442	851186	918375	744681	770785	881248	506583	496848	25021.8	17093.5	139600
Linoleic acid (M-H)-	3.80277e+06	1.17165e+06	3.66012e+06	4.05959e+06	1.48198e+06	1.53958e+06	2.48943e+06	796978	191350	885775	1.55954e+06	215110
L-Leucine (M+H)+	963235	828733	527029	730758	912883	724139	635345	292698	495578	534107	362527	514843
L-Leucine (M-H)-	918056	1.06423e+06	663627	1.01909e+06	1.05595e+06	1.04095e+06	645465	455729	699643	800370	540348	690301
L-Lysine (M+H)+	261688	395700	235264	350356	420619	332467	269127	173458	307947	252727	251085	267028
L-Lysine (M-H)-	85651.9	152933	67580.2	148004	161427	127062	99206.9	76831.6	110361	76990.1	84105.1	87432.9
L-Malic acid (M-H)-	700161	931314	865675	1.05149e+06	1.21759e+06	774065	748504	461699	505428	386292	447436	628404
L-Methionine (M+H)+	234359	300072	191249	283373	325085	280984	196031	135429	210455	202735	135666	201652
L-Methionine (M-H)-	129097	146230	101935	124443	93867	125451	89783.8	61935.4	90056.4	55888.6	36280.8	69216.8
L-NG-Monomethylarginine (M+H)+	121217	158056	97614.5	153125	118524	98887.4	134981	42946.7	124670	114047	70536.2	131386
L-Palmitoylcarnitine (M+H)+	27335.2	72654.4	37292.2	41313.2	29013.1	31727.5	38561.9	31795.5	41114	59358.2	69954.9	76427.3
L-Phenylalanine (M+H)+	968189	1.11679e+06	695861	1.0843e+06	1.10812e+06	1.06997e+06	676490	390539	681438	634893	591434	537857
L-Phenylalanine (M-H)-	660287	713675	434210	804121	659259	677258	366788	247711	531695	473908	396638	382357
L-Pipecolic acid (M+H)+	158757	259350	135951	230206	274625	201859	179398	118972	200027	156442	149339	177457
L-Pyroglutamic acid (M+H)+	113819	123213	89085.2	99956.5	115149	117659	101960	63724.7	76568.4	78633.3	76098.4	76981.7
L-Pyroglutamic acid (M-H)-	202399	317291	100417	199689	254490	253505	123485	52240.5	58228.1	68812.8	57367.7	80835
L-Threonate (M-H)-	24425.4	40000.2	16517.6	32746.7	25529.7	18578.1	17207.9	9994.26	15873.8	15137.2	16212.4	15166.4
L-Threonine (M+H)+	17403.9	22761.5	14060.1	25413.2	23250.2	28071.2	15493.2	24582.6	27775.9	24402.2	41206.8	71483.8
L-Threonine (M-H)-	135613	106833	100986	162170	71912.2	151900	95915.6	89528.4	140066	158611	122978	58723.8
L-Tryptophan (M+H)+	160140	255102	110813	229534	190852	223893	108523	57511.7	123591	104938	86269.6	89047.5
L-Tryptophan (M-H)-	137687	172124	90431.4	168343	134062	165928	80615.8	51222.9	110437	82437.9	72902.8	74181.8
L-Tyrosine (M+H)+	598041	853791	436418	692135	667143	661740	437096	233618	383179	264699	252989	315867
L-Tyrosine (M-H)-	599521	750067	412053	631696	604512	609621	382447	235957	315377	297053	267415	301280
L-Valine (M+H)+	101301	121232	99647.5	124196	145282	122868	110891	137685	180960	128678	132393	164516
L-Valine (M-H)-	175735	143300	121007	160063	214223	179506	100789	111064	169894	147480	115084	157067
Lys-Asn (M+H)+ 1	19232.5	19308.9	21724.9	25125.4	13889.3	21364.2	16372.5	21227.9	29036.6	15277.8	19598.2	21516.1
Lys-Asn (M+H)+ 2	19275.9	20279.7	22734	20317.2	20267.7	20779.6	17450.6	24703.8	28933.9	26582.5	26448.4	25013.1
Lys-Asn (M+H)+ 3	15264	24899.1	21720.2	16132.7	32159.5	16601	16385.8	10874.8	15968.3	10644.9	13939.1	8500.76
Lys-Asn (M+H)+ 4	111582	139987	122665	157324	111660	183581	78889.8	133928	216496	93251.9	129157	92083.7
Lys-Pro (M+H)+	135593	81770.6	68634.4	75330.1	88698.8	57200.8	69118.3	107123	125045	66888.4	97125.6	105572
Lys-Ser (M+H)+	21074.4	27416.9	21657.3	24287.4	30275.4	23742.5	19890.6	22015.2	30598.3	18049.1	33459.6	23423.3
Lys-Ser (M+CH3CN+H)+	37822.5	37329	42858.1	33632.4	35012.3	35208	33123.6	48768	55659.8	38583.7	46836.4	35036.1
Lys-Thr (M+H)+	39206.6	42973.1	23244.3	44821.7	34527	35666.1	32863.8	44479.5	55952.4	34398.9	54020.4	35857.9
Lys-Thr (M+CH3CN+H)+	10852.6	10370.6	15748.2	15132.1	13900.2	12944.6	11197.1	14459.6	14401.9	13276.7	11422.2	14555
Lys-Val (M+H)+	80267.4	99501.1	90339	99245.5	79846.2	110328	71214.9	77873.6	115074	57729	90442.4	60379.9
Maltopentaose (M+H-H2O)+	7745.3	9046.68	6574.43	13654	11150.1	8965.73	7737.74	3338.45	3263.04	5446.9	6323.09	4979.47
Maltopentaose (M+H)+	64488	81827.7	56966.8	75695.7	94412	83537.3	66085.9	29379	24271.4	33595.5	44155.8	39502.5
Maltotriose (M+H-H2O)+	845964	807913	668555	771632	908746	951695	763440	364374	359314	359425	455425	406224
Maltotriose (M+H)+	731656	724566	682630	720728	842025	788175	772501	322211	298657	362594	450359	353529
Maltotriose (M+NH4)+	4.58656e+06	4.20282e+06	3.61191e+06	3.71455e+06	4.81852e+06	4.34552e+06	4.07142e+06	1.8381e+06	1.66012e+06	1.83849e+06	2.43628e+06	1.95006e+06
Maltotriose (M+CH3COO)-	2.61152e+06	2.36766e+06	2.05097e+06	2.36166e+06	2.92829e+06	2.99939e+06	1.90886e+06	992726	970566	942396	1.21407e+06	1.124e+06
Maltotriose (M-H2O-H)-	126578	116457	110538	108708	138809	118477	105932	47601	47102	50999.4	66098.4	59725.6
Maltotriose (M-H)-	3.08906e+06	3.03272e+06	2.35177e+06	2.57151e+06	3.23999e+06	3.17202e+06	2.20265e+06	1.16483e+06	1.12281e+06	1.17931e+06	1.47215e+06	1.31177e+06
Mesaconic acid (M-H)-	7408.2	14497.3	9824.27	10987.8	19742.8	10100.7	20754.1	38312.2	83947	93944.7	26071.2	43484.6
Met-Arg (M+H)+	35779.7	44479.2	46449.3	41917.1	54481.9	40846.5	44025.3	40541.7	43250.7	37911.2	42555.9	39084.5
Met-Gln (M+H)+	7429.16	6872.89	13997.5	11255.9	11270.6	20287.9	13284.9	6389.37	8073.41	5686.06	7301.15	4931.36
Met-His (M+H-H2O)+	15625.6	14292.6	23290.7	14406.7	15755.5	14370.4	21651.6	8277.58	8103.38	4598.74	7467.26	6774.66
Met-Thr (M+H)+	4804.94	6542.73	6636.67	8257.61	9754.18	6839.57	6138.78	4873.86	9726.03	2836.05	4371.63	5373.7
Myristic acid (M-H)-	65241.1	39201.8	49171.2	50631.4	30069.2	48942.6	48718.8	10774.2	10547.8	20328.4	32049.1	16378.1
N-.alpha.-Acetyl-L-arginine (M+H)+	15347.5	14340	10367.8	11633.6	15897.9	12066	10446.5	6209.02	8305.52	7084.78	4530.44	11341.2
N6,N6,N6-Trimethyl-L-lysine (M+H)+	456499	526495	252027	348658	444183	236119	298526	175790	258281	222270	277811	326686
N6-Acetyl-L-lysine (M+H)+	48336.5	57826	38636.9	60408.9	80838.7	55169.8	53395.3	36558	55588.1	76489.2	32234.1	70174.8
N6-Methyl-L-lysine (M+H)+	25505.3	26511.6	21679.3	30398.2	28114.8	20597.6	19751.5	25751.4	29097.6	24448	25144.5	26621.9
N-Acetylaspartylglutamate (NAAG) (M-H2O-H)-	4391.75	7760.94	3738.52	5515.24	5187.39	4549.88	4329.64	2409.11	4307.23	4397.16	3709.94	3064.15
N-Acetylaspartylglutamate (NAAG) (M-H)-	9523.74	16339.4	8552.12	11550	11310.9	10423.9	9955.19	5330.05	9900.63	8828.32	7130.95	7667.7
N-Acetyl-D-glucosamine (M+H-H2O)+	27701.1	37550	20089.8	27173.1	34717	22883.1	28358.8	12461.1	23524.8	23002.5	18203.5	19477
N-Acetylglucosamine 1-phosphate (M-H)-	14022.7	21800.2	17977.6	14692.1	28119.1	22260.2	10853.9	7581.78	11052.2	12128.1	10388	9393.81
N-Acetyl-L-alanine (M-H)-	344551	428007	298635	439323	457363	418348	273953	219390	367818	330965	241653	314944
N-Acetyl-L-aspartic acid (M-H)-	19342.1	33584.9	27278.2	30575.8	17575.6	23424.5	25377.1	11849.3	21088.2	16940.5	17598.3	14944.7
N-Acetyl-L-glutamate (M-H)-	514510	759075	554016	729111	613496	635279	640520	667343	695902	812130	558214	748335
N-Acetylneuraminic acid (M-H)-	8263.2	15769.3	10837.4	10888.9	16200.5	11512.3	8701.44	6633.86	9687.94	9258.5	10148.3	8384.69
NG,NG-dimethyl-L-arginine(ADMA) (M+H)+	2.42112e+06	3.46867e+06	1.98239e+06	2.95503e+06	3.01601e+06	2.54475e+06	2.78538e+06	1.00583e+06	2.67056e+06	2.18491e+06	1.92056e+06	2.95689e+06
Nicotinamide (M+H)+	1.73773e+06	1.82705e+06	2.01264e+06	1.91157e+06	2.17121e+06	2.1051e+06	3.35293e+06	522868	500462	880787	839905	468819
Nicotinamide adenine dinucleotide (NAD) (M+H)+	29990.1	24027.8	18586.2	13773.5	26679.7	10319.4	14604.9	3971.32	3263.93	8028.4	4473.22	7258.79
Nicotinamide adenine dinucleotide (NAD) (M-H)-	8700.67	7443.48	5949.3	4016.53	6525.3	2900.95	3366.65	1657.87	1226.97	1880.78	970.79	1789.69
Nicotinamide adenine dinucleotide phosphate (NADP) (M+H)+	12751.3	13083.1	9984.03	12752.8	15331.4	14557.2	11760.1	5487.52	7135.48	13844.3	9868.3	10521.7
Nicotinamide adenine dinucleotide phosphate (NADP) (M-H)-	5869.16	9085.13	6263.28	4263.35	5737.98	5582.85	4917.23	3471.98	3520.02	5416.51	5230.29	4596.57
Nicotinate (M+H)+	17539.4	26189.4	24460.5	24397.5	25203.8	33997.4	28820.4	16801.1	42810.5	52307	53165.7	52778.6
Nicotinate (M-H)-	11751.8	13654.4	13867.1	12437.3	13170.9	18332.1	12197.7	8555.23	20049.2	23442.7	22529.9	20762.7
Oleic acid (M-H)-	4.2056e+06	3.23189e+06	4.81433e+06	4.50634e+06	2.49541e+06	3.09819e+06	2.68768e+06	1.16997e+06	439033	1.16539e+06	1.48747e+06	545923
Oleic acid (2M-H)-	79729.8	125605	114202	132495	139930	143253	138551	12119.9	7168.11	24037.9	42131	10705.4
Ornithine (M+H)+	26412.4	56333.4	20025.5	33818.1	42369	30851.5	25535	22178.1	30444.9	22389	28603.1	39656.7
Palmitic acid (M-H)-	374410	196701	761358	337604	312415	385497	259379	119163	85066.4	165600	253055	109424
Pantothenate (M+H)+	141977	239303	143501	167790	292859	183623	177311	67398	89140.5	118739	92081.9	97601.8
Pantothenate (M-H)-	321614	533806	244207	385680	515426	348122	269902	102033	163388	217726	152927	180429
PC(16:0/16:0) (M+Na)+	734928	458719	973717	623189	690174	420141	621386	424174	471811	578865	583137	693203
PC(16:0/16:0) (M-H+2Na)+	123040	50824.7	140618	99843.6	108186	63231.2	113560	35482.8	41808	48259.2	46810.4	50557.7
Pentadecanoic Acid (M-H)-	83644.1	20912.9	62338	26635.5	34254.8	50118.8	38250.5	39261.1	15385.8	21451.7	52770.3	15564.6
Phe-Ala (M+H)+ 1	24180.8	20579.8	36311.1	32636.1	37579.9	29710.8	32863	17175.9	21403.2	12694.4	24457.4	17556.5
Phe-Ala (M+H)+ 2	21920.3	26373.6	30031	39262.6	37295.1	37424.5	26543.9	12696.3	21747.4	10347.1	18494.3	15371.7
Phe-Arg (M+H)+	70970.4	78627.2	89962	104993	108547	92003.2	100451	78253	84200.4	58866.4	92872.9	69938.8
Phe-Asp (M+H)+	24027.8	20451.9	26976.5	29265	35849.3	25074.1	26259.3	13601.1	19850.2	12101.6	15088.4	17140.6
Phe-Gln (M+H)+	16564.4	22156.9	26453.6	31653.5	33422.8	31882.4	24227.2	11323.1	15632	12070.3	14100.4	13330.6
Phe-Gly (M+H)+	68568.8	54646.5	105886	86104.2	109765	54564.1	100930	40013.6	38401.9	34340.7	44725.4	42671.5
Phe-His (M+H)+	17973.4	18016.6	24227.8	28271.2	30665.6	24831.1	25399.1	10196.9	18658	16190.7	12868.5	12376
Phe-Ile (M+H)+	440548	641359	545575	739447	1.10179e+06	1.12657e+06	843727	369713	437606	288086	586225	317378
Phe-Lys (M+H)+	51994.7	72461.7	64398	70246	73911.9	60646.1	63536.8	38974	61925.4	42274.3	56976.4	48173.7
Phe-Met (M+H)+	27740.7	36081.7	17057.8	38168.7	60280.9	75361.3	46340.5	25251.8	32575.4	20028.7	23910.2	22983.5
Phenol (M-H)-	3116.76	4451.3	3589.51	20538.7	3643.69	2843.39	4334.24	3148.13	11718.3	3504.91	4148.81	20684.4
Phenyllactic acid (M+H-H2O)+	24775.3	33648.6	19946.3	29362.6	34692.6	23978.7	18164.8	12852	16854.4	12965	17670.5	17862.7
Phe-Phe (M+H)+	110454	41293.7	155207	161420	40428.5	30167.3	34674.3	16147.7	25029.9	15767.3	19720.7	19180.1
Phe-Ser (M+H)+ 1	49008.7	34329.6	79564.8	37875.3	52048.4	28750.8	47186.4	26331.2	24509.5	21623.9	59748.5	20857.8
Phe-Ser (M+H)+ 2	25283.2	27382.3	31802	37952	44957.5	36518.4	29000.7	14301.8	23226.3	17347.8	18958.3	18505.7
Phe-Thr (M+H)+	73023.3	60017.8	86106.4	69288.1	85359.7	49394.7	70971	34589.7	41034.5	23988	48610.4	31441.4
Phe-Trp (M+H)+	50210.5	77973.9	46568.5	101438	151273	98785.5	83151.4	27951.1	38013.1	49182.1	54329.4	35373
Phosphocreatine (M+H)+	6941	11936.1	3934.99	7930.59	10673.8	3037.94	10529.1	26377.2	46740.3	23189	9442.07	43498.6
Phosphocreatine (M-H)-	702.411	1581.54	590.966	1063.1	1101.32	649.271	1245.55	2381.65	3879.9	1682.04	931.422	3350.02
Phosphorylcholine (M+H)+	109043	210517	80689.3	89332.3	112727	89071	104974	70498	70427.2	66078.5	83880.7	82288.4
Phosphorylcholine (M+CH3COO)-	6498.5	9548.35	14353.7	12271.1	11128.7	22005.7	12547.8	21712.6	16660.9	28385.4	45951.4	22826
Phosphorylcholine (M-H)-	2273.08	2977.23	4533.34	2871.04	3658.34	6492.96	4835.27	7485.85	6352.49	10225.6	12704.1	6609.15
Pristanic acid (M-H)-	27357.3	28253	41165.6	23036.4	39755.5	28393.7	33974.9	36179.6	10270	32332.9	89383.6	19421.9
Pro-Ala (M+H)+	293974	243037	319444	387748	439235	303801	370988	263306	231783	313214	266723	267790
Pro-Arg (M+H)+	61492.2	65563	28683.3	78371.4	53420.7	42380.1	93794.6	110838	91245.9	86359.6	100742	42493
Pro-Asp (M+H)+	14386.9	16601.1	11541.5	12926.7	14585	13153.8	12931	8679.61	13418.7	24364.3	20175.1	21276.9
Pro-Glu (M+H)+	40012.7	44084.4	28808.7	48580.8	48096.7	33868.8	39275.9	21507.2	34891.4	49494.9	28537.5	39566.6
Pro-Phe (M+H)+	67291.6	73127.4	65282.3	74337.4	88511.1	66593.6	66826.4	35437.3	40895.6	27051.3	38268.8	33717.7
Pro-Ser (M+H)+	12855.2	14851.3	16941.8	21429.7	21018.1	17138.6	20762.8	14423.7	16261.6	17968.6	16015	18339.9
Prostaglandin E2 (M-H)-	120538	93606.1	40457	86996.6	71038.5	58154.6	96168.4	30082.4	56393.2	41955.8	24047.6	35367.5
Pro-Thr (M+H)+	34786.7	36952.2	42681.1	46976.6	50619.2	46268.4	44799.4	23652.9	35712.4	34819	33318.4	32227.5
Pro-Thr (M+CH3CN+H)+	36759.3	56999.1	46999.8	52677.8	78289.7	66790.6	44880.3	29762.7	37766	37013.2	41946	40731.3
Pro-Trp (M+H)+	37172.6	35785.8	21431.4	24129.4	22198.3	23268	18075.6	14597.2	10792.7	14465.8	19469.8	12719.3
Pro-Val (M+H)+	32674.7	29836.9	59707.4	48321.7	46435.5	39457.1	44123.6	18953.5	25443.5	19790.4	27042.4	20438.4
Pseudouridine (M-H)-	14144.3	25676.9	3732.84	8919.56	6661.3	6314.18	3596.56	5506.86	8958.15	8278.01	3752.15	6048.48
Pyridoxal (Vitamin B6) (M+H)+	55025.9	80557.7	20487.5	36061.5	38367.5	65030.1	42140.5	19566.4	20719.3	26875.9	19537.1	19664.4
Ribitol (M-H)-	7976.96	18374.8	20085.7	13087.8	22616.5	13295.6	14902.8	2175.87	3433.04	7016.66	6431.55	9077.14
Riboflavin (M+H)+	6575.3	10238.9	7411.48	17916.8	13244.9	8355.84	6481.77	8643.72	23693.9	13607.3	7269.95	11849.9
Riboflavin (M-H)-	1607.11	2715.32	804.973	2097.43	1541.07	1594.61	1191.41	1328.03	3277.16	1922.98	1065.64	1546.58
Ribulose 5-phosphate (M-H)-	169660	147345	88507.4	167024	197603	186276	102905	77122.5	66286.4	106064	75219.9	96962.7
S-Adenosyl-L-homocysteine (M+H)+	48254.4	75833.9	73126.2	58467.1	85118.7	39573.3	68355.1	60692.9	44753	21290.5	62966.5	60097
S-Adenosylmethionine (M+H)+	53943.1	29373.2	30692.3	40683.5	38715.2	43879.4	37666.4	72971.1	86213	35147.6	43987.3	67712.5
Ser-Ala (M+H)+	30601.9	31051.4	24130.3	36058.9	30123.6	46847.4	29498	7858.16	11976.3	12244	12011.9	12991.6
Ser-Arg (M+H)+	53753.1	50873.1	85638.1	64376.5	72498.6	70752.5	85692.9	87596.8	98522.6	76645.8	92095.7	90689.6
Ser-Asp (M+H)+	15813.2	17299.2	15740.2	17424.1	16621.5	14316.9	16356.4	8083.14	11787.3	9620.3	8092.99	10380.5
Ser-Gln (M+H)+	23466.4	23893.3	35544.9	35286.5	46133.1	26722.2	35759.9	13988.7	21754.3	28980.3	34801.8	23303.3
Ser-Glu (M+H)+	28194.8	27342.2	32547.3	36494.6	43885.4	25811.9	40166.7	17928.8	26126.8	17885.4	18826.1	21718.5
Ser-Gly (M+H)+	19450.8	20875.6	19402	22604.4	24733.4	20650.4	20810.2	11492.8	18306.8	15007	14564.1	17712.2
Ser-His (M+H)+	8919.14	20300.3	9151.64	13867.7	25427.8	14966	11083.5	3133.44	6450.69	7939.71	4953.39	5817.95
Ser-Lys (M+H)+	57453.5	28553.2	42710.6	39930.8	35180.2	39248.7	34433.3	37902.7	47883.8	40611.9	35788.8	33406.4
Ser-Lys (M+CH3CN+H)+	73728.6	77353.1	96700.2	81235.3	58569	69276.8	79607.2	80450.6	83955.4	58932.8	77146.9	80504.5
Ser-Thr (M+H)+	23733	28814.6	33736.3	38069.7	35564.4	33880.1	34633.8	4170.43	11404.6	12292.5	16313.3	11910.8
S-Methyl-5'-thioadenosine (M+H)+	219020	508680	95746.1	283193	355991	331402	212263	119451	131483	93288.4	101897	103363
sn-Glycerol 3-phosphoethanolamine (M+H)+	50592.3	131182	41018	35096.5	44491.6	38543.5	31804.1	65878.4	64679.4	79692.5	75972.5	60627.8
sn-Glycerol 3-phosphoethanolamine (M-H)-	149599	305937	127097	74240.5	102996	111550	85044.3	146861	136073	165401	165122	142146
Sphingomyelin (d18:1/18:0) (M+CH3CN+Na)+	80356.1	44448.9	70898.1	54023.5	48888.2	38546.1	67643.2	153878	129509	88158.4	50371.4	123323
Sphingosine (M+H)+	12838	12310.7	17637	13237.6	9981.59	8572.77	11134.5	17859.9	15759.9	12199.8	15846.9	16735.4
Stachyose (M+H-H2O)+	57831.3	62589.9	71209.8	79734	99138	94418.5	84629.9	34784.4	29484.4	29065.9	34283.3	49031.3
Stachyose (M+H)+	294689	335488	311745	367402	515289	443317	410100	166774	157379	149671	166626	226191
Stachyose (M+NH4)+	957013	1.08466e+06	1.02729e+06	1.21742e+06	1.74226e+06	1.68296e+06	1.36222e+06	575658	527355	466047	526597	760995
Stearic acid (M-H)-	271334	162469	347846	327337	178970	188598	219350	204794	141010	269682	470673	220138
Stearoylcarnitine (M+H)+	6313.7	9750.08	10949.9	12889.2	12096.2	5940.46	9581.92	48388.3	59833.5	147928	40667.6	50993.8
Succinate (M-H)-	141563	187999	129795	143461	171927	173074	131293	45718.5	33377.6	35829.4	32242	45079.8
Taurine (M-H)-	262070	378281	190084	239047	283117	219319	193606	99203.7	123836	204424	169777	145677
Thiamine M+	42305.8	37801.1	25412.7	36508.2	48138.4	27575.5	36802.3	26874.7	33004.1	27331.2	25296.5	36946.1
Thiamine monophosphate (M+H)+	14683	13935.6	12606.1	14876.6	17497.6	13561.9	13713.2	10704.9	10048.6	9688.95	9436.19	12915.5
Thr-Arg (M+H)+	120628	110040	166375	141228	142785	138237	157641	151572	189781	200643	202999	157226
Thr-Glu (M+H)+	1639.72	2249.51	2524.27	2639.4	3845.17	1830.69	3109.3	1239.06	1569.5	1866.72	1698.55	1619.36
Thr-His (M+H)+	48825.5	44018.6	54863.5	59914.3	61205.3	47971.8	62324.2	29391.7	41684.9	30419.7	31600.6	29115.9
Thr-Leu (M+H)+	54593.6	100989	75875.8	117923	111155	130515	67702.2	30266.8	43697	20354.7	32261.9	26279.7
Thr-Lys (M+H)+	59483.6	63050.7	85330.5	77802.7	86557.1	78457.6	77558.8	78680.5	99826.4	76460.3	84363.3	83078.1
Thr-Met (M+H)+	7838.79	11079.6	10872.9	12548.7	26345.4	21203.9	8807.07	4418.89	9328.71	4944.16	4405.61	5013.6
Thr-Phe (M+H)+	34405.6	27302.5	50368.5	35396.6	42527	29893.5	34387.4	22372.6	23192.8	18448.1	41268.8	18971.9
Thr-Ser (M+H)+	35292.3	34715	45741.1	41971.7	52743.4	38980.7	49051.1	15026.5	26242	17766.5	23159	24019
Thr-Thr (M+H)+	11031.8	12311.7	17522.1	15370.2	20661.3	12365.7	16922.5	6623.93	11250.1	6228.15	9055.41	8101.53
Thymidine (M-H)-	29725.9	46709.4	18944.9	22545.4	24413	26384.3	26769.3	17610.3	11924	14723.2	20434.9	9124.04
trans-Vaccenic acid (M+H-H2O)+	130809	123839	148054	159928	125746	107928	130526	130809	86833.3	41012	60496.8	39846
Triethanolamine (M+H)+	2740.31	4356.21	6582.9	37126.7	20974.3	26608.7	79499.2	9951.37	57605.3	5471.46	23351.2	52157.4
Trimethylamine N-oxide (M+H)+	8041.74	6732.81	6278.4	4679.27	7004.9	2053.56	5730.52	23626.7	17539.7	16103.3	9117.97	12012.6
Trp-Arg (M+H)+	9432.09	14450	12939.4	16693.4	15100.5	16656.8	14278.5	13847.5	25291.5	12361.6	13755.2	11874.3
Trp-Gln (M+H)+	6084.8	5985.48	5782.1	6809.87	9362.89	7012.51	8561.37	4548.21	5032.5	4074.41	4422.68	3809.27
Trp-Lys (M+H)+	11516.9	13427.9	11566.4	14330.3	14846.3	13722.3	9854.63	11595.7	17312.5	10059.8	9876.15	8633.37
Tyr-Ala (M+H)+	14133.3	13547.4	13010.1	21023.4	8780.76	18238.5	12111.1	3835.98	3463.78	3769.89	1893.08	3930.14
Tyramine (M+H-H2O)+	509349	594770	452712	585126	624285	568559	391951	204524	396551	377995	304628	298626
Tyr-Arg (M+H)+	22394.7	31984.6	23441.8	24304.6	30671	22660.3	26741.7	34382.7	37620.3	28345.5	40427.6	36642.9
Tyr-Gln (M+H)+	8448.77	8769.08	9344.03	12087.9	12871.2	10444.5	12105.5	6340.44	8759.17	6832.41	7010.18	7389.6
Tyr-Glu (M+H)+	6939.15	5380.71	10142.9	10122.8	9080.88	7532.27	9794.06	5686.36	8515.98	6274.92	6646.46	8393.61
Tyr-Gly (M+H)+	40665.1	34585.7	52038.9	52970.8	65122.1	37149.5	54860.7	30990.6	28431	25174.1	29173.2	37882.4
Tyr-His (M+H)+	15251.1	24529.8	17826.2	45944.1	29796.4	18242.5	13858.2	9293.99	13192.8	9384.4	8160.89	8727.71
Tyr-Met (M+H)+	8562.77	10770.3	11342.1	11010.4	17542.1	13193.4	11333.4	9861.46	25142.8	1553.11	10748.2	9026.01
Tyr-Phe (M+H)+	18107.1	15964.3	27571.4	22828.9	28364.7	39187.9	31960	26564.6	25605.8	14478.3	20091.9	17184.4
Tyr-Ser (M+CH3CN+H)+	6068.44	8681.94	4643.76	14263.8	5989.09	10812.6	4734.93	3058.3	3565.35	2845.45	3213.28	2730.87
Tyr-Thr (M+H)+	11538.3	14132.4	15781.7	16582.6	19699.4	12708.8	14117.4	12769.1	17528.5	12078.6	11772.1	13266.4
UDP-D-Galactose (M+NH4)+	29710.9	72349	44114.5	30905.7	50363.8	12389.9	13184.3	13036.1	18727.9	14842	24643.8	19188.4
UDP-N-acetylglucosamine (M+H)+	214344	267902	153870	169610	221565	166835	188063	99132.5	134574	150437	149917	140759
UDP-N-acetylglucosamine (M+NH4)+	25697.4	31402.7	18115.2	20920.5	27960.3	20963.5	22521.3	14073.3	15507.6	21389.4	18682	17230.6
UDP-N-acetylglucosamine (M-H)-	812394	1.14316e+06	468583	697083	1.05378e+06	674070	613633	285368	376499	618992	538564	460594
Uric acid (M-H)-	70717.9	78617.3	56956.4	64388.2	96494	45652.2	57861.9	21048.2	26042.2	30766.5	30026.3	30037.2
Uridine 5'-diphosphate (UDP) (M+H)+	30890.1	43973.9	31057.5	37604.9	61309.4	37706.4	35674.6	17232.2	25212.8	28098	30886.1	24876.9
Uridine 5'-diphosphate (UDP) (M+NH4)+	16434.6	24301.9	15424	17330.8	29805.5	18653.5	21625.2	8208.5	12345.1	14618.6	15369.1	12211.9
Uridine 5'-diphosphate (UDP) (M-H)-	13100.3	18337.1	14639.6	16582.8	28440.4	20731.4	14277.9	6864.68	7139.69	9142.32	10980.7	9590.93
Uridine 5'-diphosphoglucuronic acid (UDP-D-glucuronate) (M+H)+	16705.4	26727.3	19698.7	22067.5	28389.9	21339.9	21671.4	9147.75	13896.1	17201.7	18999.1	14800.6
Uridine 5'-diphosphoglucuronic acid (UDP-D-glucuronate) (M+NH4)+	47300.4	69168.5	53275.2	60237.3	73806.1	59337.7	58982.1	28246.1	38295.2	46340.5	50536.8	37486.5
Uridine 5'-diphosphoglucuronic acid (UDP-D-glucuronate) (M-H)-	180809	262471	210454	222728	443683	270518	246661	79010.8	98238.7	127100	143539	135051
Uridine 5'-monophosphate (UMP) (M+H)+	171496	149683	146560	147419	217139	179161	183200	77012.9	67086.8	105172	84477.4	103901
Uridine 5'-monophosphate (UMP) (M-H)-	349561	260557	293397	272080	415907	336237	310994	145559	110503	200926	167380	189660
Uridine diphosphate glucose(UDP-D-Glucose) (M-H)-	92810.2	251410	144362	88999.5	212486	39436.5	38764.5	32195.1	49973.1	43745.6	59967.7	49635.6
Val-Ala (M+H)+	121555	120270	189761	168297	218130	132593	174974	62267.4	93858.2	69540.4	86177.7	79281.4
Val-Arg (M+H)+	15180.3	15581.9	20113.3	28966.1	24401.5	23179.6	21256	44435.1	52689	21860.6	27664.9	25936.6
Val-Asn (M+H)+	26180.6	34527.2	41878.4	41784.5	56682	29639	43459.8	14758.6	17237	12766.7	14902.9	17023.1
Val-Asp (M+H)+	10787.8	7454.09	14082.2	10516.2	13932.2	10323.3	12482.5	7275.15	11024.4	5924.94	7357.81	8316.47
Val-Glu (M+H)+	48149.5	29608.4	27468.7	27903.3	29705.3	34677.9	22669.1	23065.4	26748.6	20196	22153.6	23255.9
Val-His (M+H)+	488036	460922	691628	617397	750926	525649	615353	287601	400438	472497	404812	340933
Val-Ile (M+H)+	203536	281521	342400	350814	416661	520642	384359	166710	198643	143817	225154	179221
Val-Lys (M+H)+	34015.7	32961.9	53618.2	58418.2	46462.8	54881.7	51451.1	44865.6	81037.8	37251.1	48330.9	36483.5
Val-Phe (M+H)+	67730.2	78024	137545	104275	91923.3	103322	108463	59324.5	71000.5	74583.9	117690	59344.2
Val-Pro (M+H)+	14139.4	18554.7	9585.67	15933	17598.9	18675.8	12292.7	8667.68	18462.8	7376.47	7476.69	10775
Val-Ser (M+H)+	34167.7	30537.5	54202.9	52067.6	55794.6	48938.5	54641.9	20934.8	29091.4	18280.5	25216.8	22171.6
Val-Thr (M+H)+	16411.9	19843.9	16789	19316.7	23966.8	29064.7	17024.7	7846.6	7877.72	12052.1	9942.92	10803.3
Val-Tyr (M+H)+	28595.5	25876.3	41281.8	38646.9	47505.2	34533.6	32404.1	17125.1	22696.2	13468.3	23514.7	18699.2
Val-Val (M+H)+	67412.2	77238.3	123159	122986	108616	113319	95326.2	35618.9	45008.8	28152.6	51322.4	37285.7
Xanthine (M+H)+	8909.94	10353.4	5710.91	7320.79	7317.73	3796.82	7070.93	4946.94	7671.38	7268.79	5921.96	5559.67
Xanthine (M-H)-	167850	196180	95458.3	123550	148323	105467	107019	88418.9	120458	130731	106692	97310.3

## Sheet: Tail metabolome
Identified metabolites (Description + Adduct)	Fed-1	Fed-2	Fed-3	Fed-4	Fed-5	Fed-6	Fed-7	Starved -1	Starved -2	Starved -3	Starved -4	Starved -5
.gamma.-L-Glu-.epsilon.-L-Lys(M+H)+	8841.69	10173	8861.84	7226.09	14743.3	8911.45	8442.74	6577.47	6742.5	11441.7	9112.68	12813.4
1,2-dioleoyl-sn-glycero-3-phosphatidylcholine(M+Na)+	316838	309570	266053	216818	250308	343575	276648	758923	615674	709897	578431	1.0856e+06
1,2-dioleoyl-sn-glycero-3-phosphatidylcholine(M-H+2Na)+	23058.7	19550	17442.4	15298.1	17476.1	36093.4	18621.6	84566.1	62472.9	66543.8	60430.2	129667
1-Methylhistamine(M+H)+	50716.1	35643.7	33076.5	21417.7	22427.5	35290.7	31090.2	34784.1	29286.1	31422.1	34311.2	27651.1
1-Oleoyl-sn-glycero-3-phosphocholine(M+H)+	28596.3	29243.7	19970.8	23549.1	29108.7	37953.7	35026.6	32553.2	41759.2	111375	84424.2	202940
1-Oleoyl-sn-glycero-3-phosphocholine(M+Na)+	18226.2	16037.3	11416.6	8147.28	15679.3	16966.6	11007.4	40866.7	47205.8	56697.4	54273.3	151221
1-Palmitoyl-2-hydroxy-sn-glycero-3-phosphoethanolamine(M+H)+	47348.3	61969.4	52254.2	36506	61341.3	78118.7	47167.5	29748	25805	44103.8	34068.8	54667.3
1-Palmitoyl-2-hydroxy-sn-glycero-3-phosphoethanolamine(M-H)-	81705.6	126095	73460.4	67116.2	100900	82635.2	52645.5	31079.1	35528.7	43615.2	40462.8	96736.5
1-Palmitoyl-2-linoleoyl-sn-glycero-3-phosphate(M-H)-	8328.04	7495.8	9791.21	9729.32	8206.43	12214.9	7157.27	7151.39	7623.34	7833.6	7622.35	8852.88
1-Palmitoyl-2-oleoyl-phosphatidylglycerol(M-H)-	407857	377858	412055	376021	338484	418892	383311	148402	138726	173913	132921	118183
1-Palmitoyl-2-oleoyl-sn-glycero-3-phosphoethanolamine(M+H)+	148784	142198	166871	134799	132531	190955	157021	95017.1	66148.3	112271	86656.7	106909
1-Palmitoyl-sn-glycero-3-phosphocholine(M+H)+	630098	938762	547157	430296	719085	869670	510548	647457	833079	1.19804e+06	1.03215e+06	2.50012e+06
1-Palmitoyl-sn-glycero-3-phosphocholine(M+Na)+	87436.8	70232.9	47713.4	52054.5	54475.8	67931.5	53364.2	66216.9	62215.4	91810	61773.7	452380
1-Stearoyl-2-arachidonoyl-sn-glycerol(M+H-H2O)+	77437.4	58325.6	78897.8	44692.6	44382.8	72743.5	53959.3	67875	57530.9	79663.7	77714	121521
1-Stearoyl-2-hydroxy-sn-glycero-3-phosphocholine(M+H)+	26174.8	23381	19037.3	12247.8	20455.5	33243	20371.9	37805.5	31170.4	33785.6	36584.8	94901.8
1-Stearoyl-2-hydroxy-sn-glycero-3-phosphocholine(M+Na)+	31333.9	29867.5	16055.3	15178.6	21775.8	32030	17076.3	27665.3	32530.8	50258.6	41349.8	170295
1-Stearoyl-2-hydroxy-sn-glycero-3-phosphoethanolamine(M+H)+	53491.9	61133.7	43262.1	45590.2	56338.2	56517.5	49117.6	35977.4	37524.2	54126.4	51888.4	85894.2
1-Stearoyl-2-oleoyl-sn-glycerol 3-phosphocholine (SOPC)(M-H+2Na)+	39915.3	59242.7	36459.8	37621.3	45933.2	55188.4	51221.2	171890	125533	119159	164050	237091
1-Stearoyl-2-oleoyl-sn-glycerol 3-phosphocholine (SOPC)(M+Na)+	193400	221442	163613	156896	212600	278555	240648	347313	277241	297081	347951	387094
1-Stearoyl-sn-glycerol 3-phosphocholine(M+H)+	133617	171241	92412.3	62937.9	89738	176431	120185	115890	114965	168325	151943	319676
1-Stearoyl-sn-glycerol 3-phosphocholine(M+Na)+	73490.8	133935	49138.1	40355.9	108950	82757.6	90078.3	127828	86837.4	164312	164835	400340
2'-Deoxyuridine(M-H)-	7175.41	24922.6	11474.1	16814.5	37415.9	18962.1	10224.9	19901.5	31297	18630.8	20787.2	97208.7
2-Ethoxyethanol(M+CH3COO+2H)+	6033.34	8967.88	6161.98	6951.68	10065	10746.5	5880.12	7470.63	7423.62	10218.9	9805.63	12378.4
2-Hydroxyadenine(M+H)+	107851	86905.2	91325.9	64488.7	85820.6	86732	63138.4	109452	89290.1	106484	109568	131522
2-Oleoyl-1-palmitoyl-sn-glycero-3-phosphocholine(PC(16:0/18:1(9Z)))(M-H)-	2546.02	3895.85	4461.71	3870.76	2821.52	4467.07	4843.84	4739.41	2956.66	5171.45	4888.65	4964.75
2-Oxoadipic acid(M+Na-2H)-	46590.2	49597.6	28966.3	30227.5	54410	54927	44739.1	58879.8	44688	45735.8	56348.1	85439.7
2-Oxoadipic acid(M-H2O-H)-	412474	462777	278217	305337	488562	472089	422819	508962	392680	424132	503757	790657
3.alpha.-Mannobiose(M+H-H2O)+	53796.8	85699.7	57163.5	36709.2	67123.7	102628	67591.2	76233.3	31381.9	67091.1	72160.7	36602.1
3-Methoxy-4-Hydroxyphenylglycol Sulfate(M-H)-	8570.52	8226.72	6343.4	5396.13	4668.84	46779.5	59619.3	13991	97816.4	23366.3	34320.9	22190.5
3-Phospho-D-glycerate(M-H)-	41184.4	17170.8	17923.8	9888.91	11193.7	24211.8	18928.7	19359.2	18347	20899.2	13558	35323.7
3-Phosphoserine(M+CH3COO)-	8833.75	12991.3	8362.92	9379.11	9158.74	15237.7	10414	12171.9	7353.84	9836.17	10002.7	7796.13
4-Guanidinobutyric acid(M+H)+	80917.6	41253.4	54892.4	40827.5	40229.3	42686.3	39444.5	18388.9	25679.2	24420.6	21695.2	26135.6
5,2'-O-dimethylcytidine(M+CH3CN+Na)+	3880.36	10667.1	6141.82	7430.9	11459.5	9645.78	7766.82	3286.33	4870.9	10636	14810.3	12997.7
6-Phospho-D-gluconate(M-H2O-H)-	7297.97	8853.18	5570.26	6521	6873.21	10894.6	8300.33	8788.01	4854.5	9046.71	7615.03	5917.15
Acetylcarnitine(M+H)+	709306	724964	618363	353862	813748	830723	750612	2.02873e+06	1.87154e+06	2.20153e+06	2.1636e+06	2.63185e+06
Acetylcholine(M+H)+	30325.1	36344.9	31141	22313.4	48928.3	31578	28084.8	56753.9	111607	98126	77799.6	125915
Adenine(M+H)+	1.76344e+06	1.06392e+06	971847	787285	783625	1.06902e+06	848871	1.32449e+06	1.10633e+06	1.13071e+06	1.13388e+06	2.10413e+06
Adenine(M-H)-	599415	450257	393634	301064	339899	467562	306387	452527	457783	479631	441778	808752
Adenosine 2',3'-cyclic monophosphate(M+H)+	831.254	999.897	856.012	637.389	1517.53	1412.29	830.39	1052.85	1838.1	2801.92	2340.12	14968.2
Adenosine 3'-monophosphate(M+H)+	27470.7	23380.4	32813.2	14385.7	27667.7	28475	12089.1	17909.3	23793	21688.7	24926.2	39365.1
Adenosine 3'-monophosphate(M-H)-	25036.7	15461.6	19390.4	10292	18845	22745.6	7776.63	11233	16065.8	12652.8	13410.7	28739
Adenosine 5'-diphosphate (ADP)(M+H)+	38966.3	63465.2	50695.1	26421.7	15712	33282.6	53986.2	24318.9	19746.1	61535.7	73447.6	80774.9
Adenosine 5'-diphosphate (ADP)(M-H)-	47059.8	55775.5	36061.8	17598.6	55749	53143.7	47729.7	78082.7	54886	52198.2	71641.1	51873.1
all cis-(6,9,12)-Linolenic acid(M+NH4)+	47426.2	76159.1	31098.9	38192.8	55280.7	78867.9	77088.9	56750.7	46582.8	43483.3	82634.8	22686.8
all cis-(6,9,12)-Linolenic acid(M-H)-	905623	459713	542479	270271	365221	515385	366810	52066	104897	147527	148687	193776
Allopurinol riboside(M-H+2Na)+	7090.09	6879.69	6975.53	6684.81	5905.97	6745.55	7393.72	6909.66	6615.65	7245.08	5271.26	6663.46
Allopurinol riboside(2M+H)+	59747.6	78203.3	37981.6	31184.9	29678.5	64334.7	38579.5	53046.8	57610.4	52066.1	53791	128998
Arachidic acid(M-H)-	144551	102372	167340	154801	160576	151407	117748	129053	145351	136002	149991	155144
Arachidonic Acid (peroxide free)(M-H)-	1.03953e+06	860467	500554	469434	583086	796074	684982	1.28496e+06	1.26748e+06	1.24385e+06	1.40313e+06	1.95975e+06
Arg-Ala(M+H)+	11866	19448.4	14792.7	10954.6	31890.7	15456.3	21969.3	18877.5	16235.6	24326.9	24870.8	25984
Arg-Glu(M+H)+	1841.19	2092.06	1712.05	1580.81	2810.92	2109.45	1744.1	1943.89	1903.44	3714.44	3828.64	6194.43
Argininosuccinic acid(M+H)+	133191	100982	89708.7	57347.7	52655.5	123198	91069.2	89493.4	49896.3	63921.2	72554.6	62510.8
Azelaic acid(M-H)-	1994.14	2888.17	2059.87	2092.48	4095.8	2686.8	2580.55	4254.25	4374.78	5031.54	6114.34	8243.7
Behenic acid(M-H)-	28702.4	11905.3	32076.1	25926.7	13446.2	26794.2	9922.17	24554.5	22889.8	33180.4	20364	59809.8
Benzoic acid(M-H)-	66921.4	125040	51823.9	62616.9	45161.1	129794	76997	78804.5	73293.3	81380.3	132308	86752.6
Betaine(M+H)+	105333	240726	182626	107858	485595	156980	126878	522065	707920	680226	604071	966760
Biopterin(M+H)+	63129.5	130088	68092.2	60983.7	107933	138291	93442.7	170578	172736	202122	201057	336175
Biopterin(M-H)-	42178.7	88605.8	35661.3	43057.5	75219.4	98521.1	70595.8	105005	114078	126751	130187	222117
Caprylic acid(M-H)-	45954	57150.7	32630	51560.6	44338.5	30296.8	60669.2	44516.1	39946.6	42002.4	38673	37921.7
Cellobiose(M+NH4)+	141461	215694	140692	94314.4	163661	248097	171007	179817	79889.2	154812	168830	82990.2
cis-9-Palmitoleic acid(M-H)-	521516	356193	445808	370207	292774	336604	338429	165691	174402	248759	185106	219088
Citramalic acid(M+Na-2H)-	1834.14	1181.76	3596.08	1269.57	4623.9	6281.9	929.04	2661.87	4579.43	3598.11	3153.11	4596.82
Citrate(M-H)-	227018	253716	352208	291276	324889	432899	214043	229596	891620	311346	1.69738e+06	307018
Creatine(M+H)+	396604	464086	401609	424241	423486	479620	418836	429810	446658	449192	555956	570217
Creatine(2M-H)-	33917.1	53481	26203.9	23893.9	46119.4	49350.7	37611.8	72992.3	64200.1	70740.7	85473	124641
Creatine(M-H)-	101405	146573	75632.1	70020.3	122137	130683	101068	175391	149041	158865	183436	231113
Creatinine(M+H)+	97643.3	90006.7	59079.3	59549.5	66536.8	103014	78325.9	238104	177594	216949	154687	434033
Cytidine(2M+H)+	15139.8	19521.6	7024.59	4372.81	6412.4	23065.7	7439.53	11695.3	7145.66	4299	8404.54	2478.29
Cytidine(M+H)+	43084.7	46833.6	30532.7	22900.1	27678	49730.8	31087.1	35173.8	28035	22862.5	30641.6	15338.9
Cytidine(M-H)-	32225.8	38507.9	19293.8	18440.2	23504.6	40455.6	24530.6	29048.7	22829.9	17985.6	20927.2	13198.5
Cytidine(M+CH3COO)-	2948.14	2957.81	2004.06	1699.43	2022.72	3141.8	2335.12	2626.31	2162.87	1747.98	2059.94	1490.47
Cytidine 2',3'-cyclic phosphate(M+H)+	1549.08	911.622	1257.78	647.515	1595.33	1239.21	610.043	616.05	1418.17	1819.69	2148.01	6902.88
Cytidine 5'-diphosphocholine (CDP-choline)(M+H)+	1616.16	1767.79	1840.43	1228.09	3654.57	2167.62	4090.01	16907.4	9177.81	7775.55	15804	13153.1
Cytidine 5'-diphosphocholine (CDP-choline)(M-H)-	475.218	426.171	456.597	337.73	892.673	673.426	984.708	3371.93	1858.87	1875.25	2116.51	2744.29
Cytidine 5'-diphosphocholine (CDP-choline)(M+CH3COO)-	464.746	455.288	325.739	207.153	862.903	473.888	1053.1	3981.75	1993.53	1811.82	2753.99	3071.24
Cytidine 5'-monophosphate(M+H)+	12609.9	6046.93	7602.33	3991.13	6540.57	7373.69	3565.14	6097.55	6550.36	6333.64	6944.9	10700.2
Cytidine monophosphate N-acetylneuraminic acid(M-H)-	7014.77	4213.44	2706.42	3308.89	3945.17	3476.06	1816.9	3173.67	1797.8	3250.33	2728.83	6198.2
Cytosine(M+H)+	178977	150471	120755	104898	103362	158802	121896	130851	96479.8	110523	97923.9	177301
D-Alanyl-D-alanine (D-Ala-D-Ala)(M+H)+	2351.88	536.983	2307.72	2668.12	5685.65	4577.62	3598.2	5762.7	5930.88	11053.5	15676.4	27490.5
Deoxycytidine(M+H)+	3015.85	3151	2217.6	1554.12	1959.08	3866.9	2404.82	5449.17	5035.67	3797.24	4053.41	1790.88
Deoxyguanosine(M+H)+	12795.2	11848.4	9115.16	6856.1	8808.82	8428.49	8644.13	9688.71	11001.1	8656.65	9503.86	19362.9
Deoxyinosine(M-H)-	8011.31	13178.6	7320.25	8903.38	12442.2	15125.4	9015.57	10498.5	12780.4	12853.8	14685.3	12761.2
D-Erythrose 4-phosphate(M-H)-	14637.5	21591.5	7765.68	7492.4	12463.8	22830.4	11967.5	17984.5	10739	15168	9757.6	10482
D-Fructose(M-H)-	104854	114957	49196.2	57556.5	112893	117167	85373.9	167947	166388	139725	164320	354087
D-Fructose 1,6-bisphosphate(M+H-H2O)+	6847.15	7887.34	7847.66	5450.95	9440.24	15349.4	7659.47	12719.6	3192.57	9814.81	7957.88	5772.05
D-Fructose 1,6-bisphosphate(M+H)+	3968.67	4216.69	4515.42	3453.54	4426.32	7141.78	4090.38	6813.23	2914.75	4883.3	6279.96	3757.62
D-Fructose 1,6-bisphosphate(M-H)-	17391.9	17074.3	11574.4	7831.03	15821.6	24895.2	21527.8	30445.9	10086.4	11941	10806.3	15960.4
D-glucosamine 6-phosphate(M-H)-	7145.55	8092.55	5873.35	4841.08	8197.59	10034.1	8081.89	9345.15	6906.53	6680.49	6505.85	4679.61
D-Glucose 6-phosphate(M+H)+	84102.6	130963	79224.8	63970.6	69067.3	140060	121041	170606	58032.9	104045	191596	95237
D-Glucose 6-phosphate(M+NH4)+	20201.1	36235.1	21341.7	16721.6	16808.8	33590.2	30009.4	29141.1	14843.3	26801.8	34726.7	16374.3
Diethanolamine(M+H)+	3441.6	10100.2	5247.15	4080.32	9828.69	7891.63	5949.02	7021.6	5600.04	5443.26	6984.88	4671.4
Dihydroxyacetone phosphate(M-H)-	6550.51	7926.77	4071.84	341.205	6185.47	9272.68	23039.9	11521.8	4187.48	6572	7293.17	8132.86
DL-lactate(M-H)-	251521	347473	201638	189028	317889	384918	246469	335258	233719	334559	310841	510465
DL-Methionine sulfoxide(M+H)+	32746.7	37517.9	28768.9	27118.2	29637.7	38951.7	19302.6	13528.3	17633.8	18089.5	15982.2	29833.1
DL-Methionine sulfoxide(M-H)-	23055.2	21291.3	24727.8	8599.65	14633.9	18654.1	14634.2	9655.35	7283.69	12947.9	7322.43	37622.7
D-Maltose(M+CH3COO)-	69655.3	94331.6	51430.4	51129	76252.4	116827	78230.7	91167.2	40187.4	69530.3	67095.3	74349.5
D-Maltose(M-H)-	291501	394141	221832	215344	308447	508048	337498	372942	163057	275732	259115	174401
D-Mannose 1-phosphate(M-H)-	733102	1.08424e+06	491179	522375	560883	1.09195e+06	875611	1.10584e+06	478470	779283	726626	291209
D-Mannose-6-phosphate(M+H-H2O)+	78640	125539	77623.9	80011.2	84860.3	123390	140369	161694	53641.2	140706	121214	93768.7
Dodecanoic acid(M-H)-	150853	94400.4	104159	58033.8	113429	63823.5	62980.3	81912.7	61026.2	81558.7	64803.3	49173.5
Dopamine(M+H-H2O)+	23439.6	18525.4	17752.8	10546.1	28937.2	25583.9	8481.27	10527.3	6207.68	10455.7	9112.79	20886.4
D-Proline(M+H)+	174147	203844	127334	115273	169620	203759	137243	174677	151382	185693	199165	317069
D-Quinovose(M+NH4-2H)-	1193.97	3276.46	1317.59	911.352	3216.49	3484.62	1779.55	1688.96	1802.62	8953.26	5039.78	18275.5
D-Ribose(M-H)-	19367.8	19415.3	18456.2	14724	16633.3	18372.4	13028.1	18872	19503.6	17287.1	18553.2	23286.8
D-Ribose 5-phosphate(M+CH3COO)-	20230.7	32533.7	15310.4	18299.1	17473.1	33521.3	22237.1	31693.6	16416.1	17435	27301.5	21827.9
D-Ribulose 1,5-bisphosphate(M+CH3COO)-	5825.64	17122.5	25572.6	24325.6	7354.68	24391.3	10395.4	23337	33491.3	8514.89	13001.6	12508.8
Ergothioneine(M+H)+	39706.4	32034.7	16900.3	12107	37269.3	27628.5	24092.6	33795.2	16523.9	16939.5	33578.6	41888.2
Erucamide(M+H)+	800745	1.40281e+06	1.11279e+06	1.91578e+06	1.66691e+06	2.34091e+06	2.61757e+06	1.23196e+06	891418	1.8091e+06	1.79467e+06	851908
Erucic acid(M+H-H2O)+	23977.8	36254.8	27883	39513.1	40406.7	52568.5	56976	28402.7	18822.2	39216.7	36106.8	20739.9
Erucic acid(M-H)-	76339.6	110344	59009	87967	52402.4	96128.4	105384	35407.7	55194.6	70760.5	94474.9	183611
Estriol 16.alpha.-(.beta.-D-glucuronide)(M-H)-	1422.33	2339.61	693.258	886.147	3379.89	1464.25	1354.51	5601.34	2973.48	8167.57	5320.32	25192.1
Galactinol(M+CH3COO)-	4150.52	10221.1	5041.83	5617.6	9495.93	7595.61	4611.9	4403.36	6500.73	14652.7	16982.2	8201.48
Glutathione(M+H)+	4440.74	5110.34	3672.77	4428.05	2869.39	3973.46	1896.37	1897.99	1649.12	2120.61	2601.65	3178.71
Glutathione disulfide(M+H)+	31150.9	20091.7	17859.3	14428.7	18449.5	18820.7	6880.66	13921.7	11089.1	19807.1	30206	39849.3
Glutathione disulfide(M-H)-	46511.9	24244.3	10665.2	16135.4	23624.1	18809.6	12632.1	21406.9	10040	21995	14225.6	46326.2
Gly-Arg(M+H)+	8811.15	4554.5	5204.74	6223.65	7418.4	3823.01	4849.46	3204.79	3807.92	3888.43	3654.97	3311.79
Glycerol 3-phosphate(M-H)-	5634.64	4031.94	3835.15	2691.7	6618.35	8400.52	3096.58	6464.1	3841.19	4455.44	3992.5	5198.99
GlycerophosphocholineM+	44633.6	53335.7	62680.4	27672.3	151253	54700.2	120349	477738	242800	323111	425287	586312
Gly-His(M+CH3CN+H)+	4226.85	6561.65	3430.52	4760.09	5058.02	5533.92	4929.5	5654.85	3849.53	5092.92	6215.64	6156.49
Gly-Ile(M+H)+	4135.15	1893.39	2553.29	2387.57	2486.28	5468.51	2961.72	4087.06	1671.74	3230.81	3332.52	8644.29
Guanosine(M+H)+	52374.6	55956	36180.1	30821.3	28746.8	43930.5	32354.1	26438.5	27436.2	29617.5	30089.3	44547.5
Guanosine(M-H)-	54739.1	57588.2	32082.1	30239.6	29373.4	49740.9	28338.6	26914.7	31555.4	24398.3	29036.9	57314.8
Guanosine 5'-monophosphate (GMP)(M+H)+	16235.7	12317	14462.2	7973.11	14282.3	10428	7503.57	12312.6	12510.6	13483.6	15571.5	23564.9
Heptadecanoic acid(M-H)-	144412	140746	137790	132653	148596	109257	131201	103265	102393	106342	115304	56877.2
His-Gln(M+H-H2O)+	5408.82	8495.13	6697.12	4991	7162.64	14789.6	4440.07	6867.34	9840.73	12483.9	11361.8	27076.1
His-His(M+H-2H2O)+	3965.98	4190.93	4783.45	3529.11	4415.6	10252.3	4946.98	5339.72	5415.32	8107.53	4940.18	8217.24
His-Thr(M+H-H2O)+	2882.28	4063.87	2892.34	2666.13	2599.95	5840.03	1810.49	3217.35	3737.6	5796.63	4662.21	9928.89
His-Val(M+H)+	1484.11	2182.6	1624.8	1432.22	3302.2	2806.26	1665.36	1838.43	2055.9	3496.33	2808.45	6167.4
Homogentisic acid(M-H)-	20113.2	22630.9	16004.5	12192.6	25965.2	24160.3	15386.6	21795.6	25438.9	16927.6	27025.9	26097.2
Hypoxanthine(M+H)+	2.47438e+06	2129487	1.49462e+06	1.59579e+06	1.34174e+06	1.98963e+06	1.70429e+06	2.96473e+06	2.42216e+06	2.37774e+06	2.19152e+06	4.86022e+06
Hypoxanthine(M-H)-	844852	957934	689805	648346	661961	847228	662343	1.02074e+06	1.07881e+06	926911	1.11236e+06	1.40547e+06
Ile-Ala(M+H)+	5463.93	5621.87	2860.69	2749.89	6220.64	7737.14	5491.44	12537.8	14708.5	22167	20870.5	66287.3
Inosine(M+H)+	341432	367026	279335	263561	229133	349982	263554	312919	331408	310150	286908	451376
Inosine(M-H)-	970594	1.26542e+06	707785	665061	680038	1.14021e+06	739739	1.06887e+06	1.1121e+06	956051	1.37632e+06	1.83087e+06
Inosine 5'-monophosphate (IMP)(M+H)+	325028	542434	436368	289956	590938	715628	490591	870430	503894	744987	874418	1.18616e+06
Inosine 5'-monophosphate (IMP)(M-H)-	659679	1.07478e+06	597090	514870	1.1681e+06	1.31201e+06	886005	1.48814e+06	847368	1.22052e+06	1.4208e+06	2.15344e+06
Isomaltose(M+H-H2O)+	60894.6	69552.2	49085.1	48411.9	52183.2	81819	48032.5	25009.2	8710.85	36876.4	33030.4	15237.2
L-Arginine(M+H)+	880844	984971	874639	785894	668401	1.05602e+06	899303	872722	801504	887578	675889	1.10931e+06
L-Carnitine(M+H)+	485626	600486	548802	345890	655508	675317	663759	1.56098e+06	1.44839e+06	1.26557e+06	1.15308e+06	1.15572e+06
L-Carnosine(M+H-H2O)+	24047.1	32158.4	24354	23177.2	35693.2	35894.7	31559.8	38416.4	25291.2	35799.4	41216.9	36507.6
L-Carnosine(M+H)+	1.8791e+06	2.53448e+06	1.86989e+06	1.72365e+06	2.58075e+06	2.54366e+06	2.32942e+06	2.7153e+06	2.11915e+06	2.57526e+06	3.27225e+06	2.72156e+06
L-Carnosine(M-H)-	1.28082e+06	1.37564e+06	1.05227e+06	1.03086e+06	1.21932e+06	1.40212e+06	1.37452e+06	1.50041e+06	1.35875e+06	1.15849e+06	1.25628e+06	1.46463e+06
L-Citrulline(M+H)+	33950.7	26827.3	16178.2	15478.8	22202.4	21316.6	17606.1	19279.4	20477.6	19896.9	22493.2	19599.9
L-Citrulline(M-H)-	11806.8	13958.7	8256.94	7866.71	10120.3	12763.8	6833.15	8816.08	10096.4	5858.39	7493.73	9908.57
Leu-Arg(M+H)+	5997.25	11489.7	8544.54	5637.62	21679.4	9757.17	7807.22	10110.8	9395.46	17429.1	18843.6	39196.7
L-Glutamate(M+H)+	34822.8	40848.1	30091.3	27356.4	33415.5	41298.8	27126.6	36101.8	29816.2	36831	37084.3	70846.2
L-Glutamate(M-H)-	50149.6	49121	33889.2	31334.2	47520.6	57125.3	37439.8	43697.5	49530.4	46894.6	55759.8	101412
L-Glutamine(M+H)+	23892.9	27654.4	24169.5	16344.6	24819.3	29751.2	22030.9	31874.9	42974.4	36807	37929	56265.9
L-Glutamine(M-H)-	33703.3	37688.1	23256.3	14307.5	31174.5	39508.8	25886.8	53107.6	71620.8	51553.2	71918.6	93730.9
L-Histidine(M+H)+	265767	114502	212604	132365	208756	48506.2	165793	196838	89052.1	85259.9	252477	149470
L-Iditol(M-H)-	14949.1	23141.7	6063.76	5095.67	13681.8	8953.3	6693.57	5094.6	9570.9	6221.53	11853.7	10761.4
Linoleic acid(M+NH4)+	29796.1	52000.9	21055.2	32736.8	31365.1	48516.7	47222.6	44965.7	31458.3	22558.8	37708.8	14574.1
Linoleic acid(M-H)-	1.46837e+06	884270	885360	566796	672758	836998	813882	426953	892707	1.35486e+06	1.20509e+06	2.11811e+06
L-Isoleucine(M+H)+	174750	3788.81	6986.54	227956	43989.7	158867	175460	125169	23577.1	31029.6	17985.7	49469.1
L-Isoleucine(M-H)-	225136	248766	157822	134269	219403	175081	92907.3	229219	152470	252530	252259	701583
L-Leucine(M+H)+	51088.8	53590.7	31130.9	29247.7	44609.8	53300.7	66036.8	46365	41170.1	52152	95315.8	109997
L-Lysine(M+H)+	60400.5	15259.4	56045	41096.6	42128.8	14758.5	38822.6	67051	53160.9	56505	37887.3	82796
L-Malic acid(M-H)-	706821	688629	145708	123530	664657	505788	628744	772629	448856	653105	599028	351056
L-Methionine(M+H)+	20539.8	23142.8	21271.1	14208.8	16900.5	28014.6	13727.9	21090.5	18825.8	19871.7	19769.6	40759.7
L-Methionine(M-H)-	20974.8	9124.61	9434.23	6396.16	9503.64	15078.3	5370.54	9259.9	13057.1	16261.3	21501.5	50470.5
L-Palmitoylcarnitine(M+H)+	34676.3	35769.9	25703.5	19172	38507.2	38381.5	22424.7	45530.2	53868.2	63445.4	77418.5	150608
L-Phenylalanine(M+H)+	109187	111132	75450.8	59809.1	103738	112406	79251.8	106636	82665.7	115102	127374	293450
L-Phenylalanine(M-H)-	127466	131064	83213.7	72434.7	123502	145453	87835.9	123975	104049	119251	142516	392859
L-Pipecolic acid(M+H)+	48803.5	30090.1	11074.8	26245.9	36294.7	57079.2	31035.4	41794.8	27585.6	50505.7	47382.7	66601.4
L-Proline(M-H)-	16028.2	20974.8	9530.64	11106.7	18018.4	19221.6	12443.1	20367.7	17964.5	17135.3	20328	43142.2
L-Saccharopine(M+H)+	21590.4	31082.7	21472.3	10449.6	31613.3	39024.1	34640.5	48579.7	20881.3	33597.1	42145.9	34229.8
L-Saccharopine(M-H)-	8034.41	6218.42	7196.22	5088.71	9569.7	9243.03	6784.92	8672.84	7471.67	7951.08	8780.22	11405.6
L-Threonate(M-H)-	29951.9	27673.3	23250.9	14824.1	45683.4	25969.5	14283	53899.3	28981.8	28134.3	36823.2	60148.4
L-Threonine(M-H)-	21342.8	23700.9	10733	15564.5	18768.1	22435.6	16461.2	22529.2	13024.5	29233.5	14132	54495.3
L-Tryptophan(M+H)+	32255.6	33812.9	20502.1	15984.4	28315.6	36171.4	19741.5	19038	15009.2	21164.6	25321.1	47976
L-Tryptophan(M-H)-	43967.8	54823.2	28711.9	29173.5	46722.6	61842.3	34836.2	30096.9	24333.8	27880.8	31805.3	84804.9
L-Tyrosine(M+H)+	80683.9	63244.2	57171.4	35957.6	76304.9	95081.7	35112.3	27050.7	22795.2	29898.6	35318.9	43263
L-Tyrosine(M-H)-	131146	98404.9	59805.4	52439.4	109659	114342	39668.9	23231.8	23169.3	29241.3	21616	79031.9
L-Valine(M+H)+	17381.1	28039.9	11067.1	11013.1	15053.6	14309.4	11608.2	13437	14312.9	17538.3	14506.9	33278.2
Lys-Leu(M+H)+	1312.59	1745.49	2499.11	1055.03	4930.61	1718.31	1695.01	1552.78	2548.26	2252.94	3651.23	6737
Lys-Phe(M+H-H2O)+	1875.28	3487.98	3825.51	2298.3	8720.75	3158.02	3421.7	3762.46	6552.63	4598.86	4268.32	8804.23
Lys-Pro(M+H)+	4574.77	3527.47	4207.67	3990.71	5891.15	3314.09	4799.1	3347.17	4409.94	2729.97	3327.62	2657.79
Lys-Ser(M+CH3CN+H)+	3432.92	4313.41	5654.33	3415.95	9532.24	3146.77	3751.54	6995.26	10510.3	6582.48	7298.44	8995.92
Maltopentaose(M+H)+	3677.02	7407.08	2794.41	3644.58	4928.01	8596.36	5727.71	4169.92	1760.95	2225.98	2884.16	3685.25
Maltotriose(M+H)+	96558.9	110558	77834.9	73637.9	81146.3	114343	81868.9	41669.3	13361.6	55067	54803.4	24116
Maltotriose(M+H-H2O)+	99832.6	126100	86743.9	81758.6	88700.6	133860	90596.7	43982.5	14181	62209.7	57768	25346.8
Maltotriose(M+NH4)+	533707	690831	418676	397283	470302	717029	450223	224073	68762	287505	281254	113106
Maltotriose(M+CH3COO)-	333316	337123	209758	233953	221331	418462	269823	119661	37609.2	122628	95801.6	59184
Maltotriose(M-H)-	393930	439582	242133	304222	283251	532373	329088	149364	47854.6	159181	118528	87166.7
Maltotriose(M-H2O-H)-	17038.9	19825.3	12162.8	14323.4	12429.2	21344.1	14210.8	8052.28	3261	7659.5	6623.86	3854.49
myo-Inositol(M-H)-	37684.4	46493.2	26398.1	26538.8	39509.7	54232.2	42146.3	51087.8	32247.4	38689.7	36890.5	43464.5
Myristic acid(M-H)-	124355	196545	187175	178109	250821	149072	153913	117868	146428	204273	223585	184193
N-.alpha.-Acetyl-L-arginine(M+H)+	8266.51	10083.9	8177.82	7247.69	9516.57	13167.4	6386.73	6970.78	10145.2	9868.2	9507.14	13441.6
N6,N6,N6-Trimethyl-L-lysine(M+H)+	72785.2	163302	129136	100510	204861	183162	130451	133803	171974	221432	213806	297324
N6-Methyl-L-lysine(M+H-H2O)+	14760.6	6702.08	6087.68	7534.55	8018.5	12307.7	10447.6	33495.6	30155.4	19352.2	30091.7	16283.1
N-Acetylaspartylglutamate (NAAG)(M+H)+	4311.07	4487.12	4875.33	3110.93	5751.46	5631.96	4827.03	9708.83	8338.74	9331.09	11141.2	16153.2
N-Acetylaspartylglutamate (NAAG)(M-H2O-H)-	3443.45	4031.79	2121.82	2128.64	4305.07	4588.7	3059.85	6544.31	5975.14	6236.74	7265.18	15148
N-Acetylaspartylglutamate (NAAG)(M-H)-	6267.26	6580.72	3935.69	4241.85	7466.72	7831.57	6161.88	11694	9686.73	10515	11591	27521.3
N-Acetyl-D-glucosamine(M+H-H2O)+	12395.7	16751.1	12335.1	9920.7	15060.4	18705.7	11402.3	27552.3	22554.8	24551.1	24440.8	41337.3
N-Acetylglucosamine 1-phosphate(M-H)-	24223.2	15027.9	16248	14483.9	12026.6	14915.4	18139.5	19970.7	10076.8	18450.9	19590.2	34492.7
N-Acetyl-L-aspartic acid(M-H)-	3069.84	3072.95	3188.78	1908.19	3067.11	4678.83	2605.44	4140.28	4361.47	6115.86	3106.51	7474.67
N-Acetyl-L-glutamate(M-H)-	8119.49	15332.3	5327.88	6803.93	12704.8	16742.4	13242.3	13646.7	18603.2	16125.9	15390.2	33914.3
N-Acetylneuraminic acid(M-H)-	1021.22	825.664	1717.96	1445.71	2358.21	1303.42	2089.41	2128.89	2210.57	1826.26	2811.43	1993.12
N-Formylmethionine(M-H)-	13095.8	8445.26	5308.91	5067.12	6672.34	18522.1	9296.97	10183.6	11559.2	12678.2	10178.9	19221
NG,NG-dimethyl-L-arginine(ADMA)(M+H)+	108817	157928	138319	106557	66998	166891	85408.3	69690.8	154591	167852	153828	104740
Nicotinamide(M+H)+	659662	815277	373297	348055	494979	721612	432586	925425	574278	476766	494668	63798.3
Nicotinate(M+H)+	4980.9	4469.44	663.798	5169.83	2810.66	6660.95	4735.74	1540.14	19073.9	55669.6	45511.5	307552
Nicotinate(M-H)-	1229	1489.12	1140.07	1214.97	3090.71	1076.8	1063.52	1474	9098.07	21884	19976.8	97414.8
Nicotine(M+H)+	27939.8	36602.3	14714	21005.1	34979.3	20082.5	22754.9	22471.8	30889.6	29066.9	23595.4	51108
Norharmane(M+H)+	11921.9	13783.4	8229.36	9177.68	8345.62	10419.7	8419.39	4516.69	6439.08	7843.16	7134.23	18990.5
N-Stearoylsphingosine (Ceramide C18)(M+H-H2O)+	12504.5	10457.5	20958.2	9204.85	4473.73	18397.3	16607.2	19365.1	13135.5	23102.6	20633.2	19731.8
Oleanolic acid(M-H)-	4588.95	24002.4	17743.5	10806.7	23893.2	11033.6	9847.76	3916.43	25004.6	36833.9	28949.1	6971.69
Oleic acid(M-H)-	986851	1.02943e+06	648540	671082	798652	871248	936603	679351	1.13014e+06	1.70409e+06	1.65855e+06	2.97998e+06
Palmitic acid(M-H)-	1.72984e+06	2.24588e+06	2.35499e+06	2.1743e+06	2.72932e+06	1.63432e+06	1.92689e+06	1.28895e+06	1.69974e+06	1.70704e+06	2.14482e+06	940586
Pantothenate(M+H)+	27946.4	28698.5	17818.3	12503.9	18708.4	29045.3	15794.8	35716.6	23804.1	31255.3	34130.2	63199.6
Pantothenate(M-H)-	29471.9	29175	12486.6	11537	17720.9	28799.4	14830	35530.8	23167.2	29613.9	30026.8	122672
Pantothenol(M+H)+	3120.76	7461.7	4848.87	3326.29	11794	4414.31	4238.18	4715.35	5743.8	6257.37	8326.95	6567.47
PC(16:0/16:0)(M-H+2Na)+	62592	77012.6	38453	41891.4	63836	64113	57647.5	48667.4	38349.2	44648.5	59311.4	62100.7
PC(16:0/16:0)(M+H)+	189237	187469	207739	171090	188273	240598	199577	160795	155273	182040	164199	147567
PC(16:0/16:0)(M+Na)+	1.05735e+06	1.21755e+06	1.01365e+06	899736	1.03034e+06	1.19082e+06	1.00083e+06	637516	637583	629581	633577	800172
Phe-Arg(M+H)+	1387.91	2771.45	1736.99	1366.64	3839.43	2371.61	1618.98	1947.36	1573.35	2943.09	3795.12	7192.94
Phenol(M-H)-	8942.79	85557.5	21232.9	47610	102692	46832.3	43318.6	12280.1	15153.3	52779.7	37040.9	9915.58
Phenylpyruvate(M-H)-	13533.6	18710.8	5209.16	9872.88	9196.35	16754.9	7124.65	11907.9	11011.9	10327.5	7683.24	23043.6
Phe-TrpM+	3456.81	5639.16	2933.88	2834.88	6163.34	5407.4	4219.9	5001.67	6987.74	8404.19	14789.9	26762.9
Phosphocreatine(M+H)+	2967.38	6128.81	3065.21	2834.73	3611.15	3460.99	3334.43	5069.28	3451.27	15088.3	7748.28	6872.36
Phosphoenolpyruvate(M-H)-	21879.2	11605.5	8390.39	1436.76	11104.9	19717.6	9555.51	18613.6	11570.5	16508	14928.1	32093.6
Phosphorylcholine(M+H)+	62389.6	57612	53163.9	40461.5	57603.5	167979	62475.7	73867.1	66629.5	74687.3	76490.6	190182
Pristanic acid(M-H)-	44640.9	29695.9	35384	30930	26840.7	34791.6	31181.4	24968.1	28903	29953.3	36216.7	30938.6
Pro-Ala(M+H)+	8867.33	10177.2	7461.73	5948.44	15104.5	8882.41	6238.11	9366.21	8293.97	13521.2	16309.5	41093.2
Pro-Arg(M+H)+	6278.6	5504.03	6183.03	10913	10040	5172.32	7719.39	6792.05	8191.59	6870.84	14840.5	9470.46
Pro-Asp(M+H)+	4520.57	3826.97	2362.44	1845.32	4626.85	3819.85	3467.98	4277.3	4082.82	2264.23	3945.88	4805.18
Pro-Phe(M+H-H2O)+	35392	40940.5	21523.4	13908	24232.4	38917.2	28423.4	21878	11790.6	18442	20718	20907.2
Pro-Ser(M+H)+	3153.28	3128.61	2953.81	3331.77	2970.97	3557.73	2961.21	3520.87	3959.53	3562.19	4878.64	3398.75
Riboflavin(M+H)+	8015.62	10668.2	6975.42	5982.03	8903.13	8725.38	6644.47	12331.7	14456.8	18166.2	19800.5	39928.8
Riboflavin(M+CH3COO)-	1255.44	1482.4	846.335	833.56	1257.07	1324.41	1121.71	1714.07	1825.45	1894.52	2610.87	3377.77
Riboflavin(M-H)-	1777.16	3015.33	2109.92	1924.5	2339.03	2725.26	2108.61	3064.1	3571.96	3726.08	3469.4	7500.8
Ribulose 5-phosphate(M-H)-	92600.9	134096	48226.5	52076	91070.1	152271	82048.4	129611	53393.4	81235.1	80615.3	125593
Salicylic acid(M-H)-	89950.2	692253	184330	408196	875595	380891	395584	113997	143935	469910	326124	82139.1
Sepiapterin(M+H)+	352871	339071	212430	199402	273975	308355	211102	349295	248623	352751	335406	997799
Sepiapterin(M+H-H2O)+	13386.5	15548.7	8677.57	7011.5	9468.44	12849.1	7059.24	14580.2	8805.7	13811.3	15216	36182.2
Sepiapterin(M-H)-	206370	235593	137058	142526	202756	206111	137912	232561	170685	191638	214124	531742
Ser-Arg(M+H)+	4663.12	7456.22	5332.81	4641.22	12512.3	4959.99	6279.79	6347.67	5470.94	8831.15	9445.29	15258.2
Ser-His(M+H-H2O)+	13671	14829.4	15176.9	6908.31	9982.74	15266.3	17321.5	15099.5	11582.7	13559.9	15374.4	9898.85
Ser-His(M+CH3CN+H)+	4462.99	7494.78	5818.85	4084.46	7344.54	16686	8117.25	9582.99	8249.45	14488.5	9681.46	14775.7
S-Methyl-5'-thioadenosine(M+H)+	193833	279194	158265	149817	188623	278601	188711	98924.6	74085.3	86673.9	77772.8	193218
S-Methyl-5'-thioadenosine(M+CH3COO)-	20511.6	29706.4	13233.2	15662.2	13325.2	31455.8	20039	7038.95	9881.39	8819.31	10658	10818
S-Methyl-5'-thioadenosine(M-H)-	17584	38418.6	13174.2	22096.6	18251	39626.5	19635	16576.2	10787.9	10076	10669.3	21534.9
sn-Glycerol 3-phosphoethanolamine(M+H)+	2729.07	3696.78	3788.97	1870.11	7302.99	2908.02	7168.98	26516.3	13111.2	15777.3	19422.2	27288.1
sn-Glycerol 3-phosphoethanolamine(M-H)-	12043.4	14455	10042.1	4469.51	27798.3	11047.5	31693.6	107618	71822.3	66406.2	75285.4	112749
Sphingomyelin (d18:1/18:0)(M+CH3CN+Na)+	17126.2	14869.5	15038.9	11156.3	10572.8	20422.2	16717.3	74937.4	62368.9	54717.6	43591	74572
Sphingomyelin (d18:1/18:0)(M+H)+	52845.2	58896.6	91982.5	71089.1	54559.5	184878	78188.3	74388.7	56089	150102	204979	93815.6
Sphingosine(M+H)+	5380.58	8655.97	5622.95	8419.02	8455.79	10209	8502.19	7259.87	7459.87	7635.81	9098.35	13156.1
Stachyose(M+H-H2O)+	7176.25	8267.2	3934.07	6123.69	6757.62	11642	6382.85	2570.37	854.786	2573.26	3069.26	3034.65
Stachyose(M+H)+	35869.9	47275.9	20504.3	31463.7	37152.5	63489.1	38233.6	16374.6	6223.64	16402.4	21407.7	24220.6
Stearic acid(M-H)-	2.17584e+06	2.82177e+06	3.03866e+06	2.78828e+06	4.41651e+06	2.70129e+06	2.54653e+06	2.06134e+06	2.36248e+06	2.11536e+06	3.09589e+06	1.01941e+06
Stearic acid(2M-H)-	34687.9	57512.8	45688.5	39661.3	144456	44666	37601.1	41088.2	35130.4	29744.5	68246.9	7621.92
Stearoylcarnitine(M+H)+	11431.3	10051.8	7530.6	5413.3	7445.5	10155.8	7264.46	38515	39819.9	43485.3	35618.4	85840.3
Succinate(M-H)-	12673	19924.4	10747.4	12231.4	17623.7	22908.3	15227.9	18135.5	14302.4	17111.3	17250.7	32004.2
Sucrose(M-H)-	22039.2	33239.2	19479.6	23181.4	27708.8	31464.6	21219.4	12292.4	15048.4	31821.5	39237.1	16648.6
Taurine(M+H)+	18689.4	25969.2	20435.8	13679	36983.5	26798.7	20092.1	45856.3	43573.7	52187.5	53535.6	107573
Taurine(M-H)-	20425.5	29414	18240.5	16880.2	40145.1	30541	23211	55989	52286.2	67173.2	67916.7	151576
ThiamineM+	7441.59	6878.18	9155.02	5481.73	6894	8205.65	7981.73	8431.98	12403.6	10616.8	9639.61	9414.66
Thr-His(M+CH3CN+H)+	9383.8	13946.8	10571.1	6822.92	14461	13824.3	9941	19397.7	16180.7	19875.5	22275.8	19078.9
Thymidine(M-H)-	27265.3	50873.3	23761.3	26050.6	46474.2	55732.1	35417.8	59186.1	54939.5	40129.7	42900.4	52907.8
Triethanolamine(M+H)+	106755	228029	107985	126785	342297	176831	124266	57553.4	101815	174216	193320	82060.3
Trimethylamine N-oxide(M+H)+	3213.85	2233.38	3456.55	1577.28	5617.79	4890.66	3541.19	25635.4	11182.5	18648.2	20170	43414.7
Tyramine(M+H)+	4652.13	5870.21	5504.08	3535.06	9109.58	5823.62	4797.45	4171.03	5755.53	4131.61	3745.45	7772.5
Tyramine(M+H-H2O)+	62852.7	72229.6	47065.5	36862.5	64265.6	67923.7	44721.4	64712.2	49999.8	71528.7	77034.1	185518
UDP-N-acetylglucosamine(M+H)+	19234.9	28729.7	17705	17659.6	28950.1	28294.5	20381.2	43158.7	31057.6	45263.8	47460.8	95429.5
UDP-N-acetylglucosamine(M+NH4)+	3132.68	4647.1	3095.19	3107.65	4481.24	4592.47	3318.08	6121.14	5001.75	6305.23	6682.29	12922.2
UDP-N-acetylglucosamine(M-H)-	45348.7	80308.4	38249	41977.6	93809.8	85899.4	60115.5	128013	75180.3	116970	126250	395167
Uracil(M+H)+	24927.3	29343.2	19663.9	23803.3	16317.3	31097.5	15036.2	18415.8	19870.5	24986.5	20471.8	39123.8
Uracil(M-H)-	369472	304145	463697	363907	415179	339910	203733	213565	184219	174272	408587	366332
Uric acid(M+H)+	770.688	1151.39	718.855	441.238	1112.08	862.961	598.74	1352.03	1384.57	1384.59	2380.55	4613.08
Uric acid(M-H)-	76228.6	105628	48346.4	51395.3	98074.1	81957.7	66895.7	127946	99208.8	119830	118346	279103
Uridine(M+H)+	14596	17421.8	10382.5	12291.5	11698.2	17057	13910.1	10255.9	11555	12695.5	12010.3	24734.6
Uridine 5'-diphosphate (UDP)(M+H)+	4738.44	3797.31	3849.09	2496.92	2634.11	4719.05	2902.55	1956.25	1716.58	2577.04	2925.36	3135.91
Uridine 5'-diphosphate (UDP)(M+NH4)+	2603.63	2217.88	1951.77	1169.15	1648.23	2466.57	1686.07	1253.43	908.624	1100	1617.76	1430.9
Uridine 5'-diphosphoglucuronic acid (UDP-D-glucuronate)(M+NH4)+	7750.52	6710.98	5717.9	3592.12	4562.65	7702.33	4617.38	3331.8	2662.53	3526.76	4581.65	5351.67
Uridine 5'-diphosphoglucuronic acid (UDP-D-glucuronate)(M-H)-	18248	19518.9	10459.2	6923.1	12674.1	23330.4	12813.5	11825.4	5859.07	9147.44	10152	17888.5
Uridine 5'-monophosphate (UMP)(M-H)-	8099.38	9395.97	7088.93	5814.41	13172.2	12830.3	6643.79	8080.67	5666.38	8053.76	8963.01	18366
Uridine diphosphate glucose(UDP-D-Glucose)(M-H)-	2539.93	2235.57	1752.02	1181.17	5292.04	2897.65	1600.36	4615.36	4928.85	5714.32	6123.52	17876.7
Urocanic acid(M+H)+	13034.5	20518.3	7941.26	4361.71	22116.7	21418.1	12260.8	13063.3	13792.9	10069.7	15844.2	27930.2
Urocanic acid(M+NH4-2H)-	10055.9	11439	9204.91	9666.6	10179.9	11998.9	9606.77	10465.7	11123.8	10397.8	10162.2	6503.53
Val-Val(M+H)+	332.42	705.879	335.073	371.096	1309.92	698.746	482.899	622.338	1581.83	1634.72	1850.89	1639.44
Xanthine(M-H)-	14046	16315.2	13424.4	10386.6	20386.5	16477.1	10966.2	27237.5	41413.4	35360.9	38192.8	91783.4
